# Supplementary material for: Comparing the transcriptomes of embryos from domesticated and wild Atlantic salmon (Salmo salar L.) stocks and examining factors that influence heritability of gene expression
Source: Genet Sel Evol. 2016 Mar 17;48:20. doi: 10.1186/s12711-016-0200-6 (PMC4797325; doi:10.1186/s12711-016-0200-6)
Supplement: Supplementary file 1 — 10.1186/s12711-016-0200-6 List of differentially-expressed 2d pathways. The complete list of differentially-expressed 2d pathways that were identified by an adjusted p ≤ 0.1. Table S2. List of differentially-expressed transcripts. Details of the transcripts identified as differentially expressed between wild and domesticated embryos. Table S3. Essential genes of the differentially-expressed pathways. Gene members of pathways that contribute most to their differential expression. Table S4. Key genes of the differentially-expressed pathways. [file 12711_2016_200_MOESM1_ESM.xlsx]

## Sheet: Table S1
	p.geomean	stat.mean	p.val	q.val	set.size	MM.5	MM.4	MM.1	MM.6	MM.2	MM.3
ko04060 Cytokine-cytokine receptor interaction	0.0127109	2.19373	5.33754e-08	9.66095e-06	86	0.0275916	0.0164908	0.145794	0.00828316	0.00722889	0.00106178
ko04720 Long-term potentiation	0.0307154	1.84748	5.10593e-06	0.000462086	28	0.0261006	0.0195849	0.0205344	0.0992535	0.00387543	0.207978
ko04080 Neuroactive ligand-receptor interaction	0.0359256	1.77381	7.72902e-06	0.000466318	116	0.0913969	0.0526278	0.0152858	0.0200799	0.124332	0.0117123
ko04660 T cell receptor signaling pathway	0.0438811	1.70585	1.74348e-05	0.000788927	58	0.0479632	0.0904645	0.0365268	0.0969888	0.0190076	0.0244353
ko04650 Natural killer cell mediated cytotoxicity	0.0473685	1.6423	3.81544e-05	0.00138119	39	0.0179516	0.192854	0.166324	0.0131254	0.0370643	0.0403257
ko04912 GnRH signaling pathway	0.0664051	1.49714	0.00014353	0.00429729	43	0.108749	0.0597101	0.0357545	0.113798	0.0246217	0.131811
ko04062 Chemokine signaling pathway	0.0696823	1.47025	0.000169736	0.00429729	85	0.077992	0.0424953	0.0496911	0.0405806	0.123887	0.138268
ko04380 Osteoclast differentiation	0.0686757	1.46118	0.000189935	0.00429729	67	0.0716183	0.20827	0.0625784	0.102712	0.0704389	0.0155349
ko04064 NF-kappa B signaling pathway	0.0645016	1.45115	0.000214862	0.00432111	63	0.222151	0.0755553	0.0629602	0.0522649	0.230133	0.00566569
ko04664 Fc epsilon RI signaling pathway	0.0712542	1.44567	0.00025645	0.00464175	29	0.146841	0.127972	0.0353676	0.0116523	0.110288	0.153233
ko04270 Vascular smooth muscle contraction	0.0669741	1.41191	0.000315429	0.00519024	56	0.0342474	0.00389338	0.122952	0.136285	0.136229	0.296508
ko04540 Gap junction	0.0791112	1.39771	0.000355553	0.00536292	40	0.0948717	0.0343013	0.192664	0.0424491	0.0571244	0.161246
ko04390 Hippo signaling pathway	0.0818876	1.37565	0.000403452	0.0056173	73	0.0885316	0.200295	0.105361	0.0658529	0.0258564	0.0947808
ko04510 Focal adhesion	0.0799489	1.34796	0.000507978	0.00656743	99	0.272229	0.0313163	0.0300715	0.0330954	0.163039	0.18878
ko04010 MAPK signaling pathway	0.0954755	1.26533	0.00100764	0.0121589	115	0.130648	0.0435018	0.272337	0.174643	0.103541	0.0270627
ko04970 Salivary secretion	0.0928114	1.26323	0.00117127	0.01325	32	0.242558	0.0150308	0.073624	0.0639489	0.101839	0.365631
ko04514 Cell adhesion molecules (CAMs)	0.0934462	1.22659	0.00144107	0.0153431	64	0.310126	0.0196673	0.176541	0.0509873	0.0331599	0.365735
ko04724 Glutamatergic synapse	0.103596	1.21818	0.00154136	0.0154992	50	0.193778	0.040859	0.109555	0.341839	0.0397124	0.104977
ko04972 Pancreatic secretion	0.110603	1.21011	0.00164489	0.0156698	43	0.0711743	0.0585589	0.116591	0.0900942	0.262087	0.159543
ko04310 Wnt signaling pathway	0.113355	1.17349	0.00212819	0.0192602	68	0.191634	0.0516708	0.305096	0.0455867	0.10174	0.151413
ko04630 Jak-STAT signaling pathway	0.122962	1.1571	0.0024305	0.0209486	51	0.126478	0.162435	0.15232	0.0801481	0.184884	0.0745382
ko04620 Toll-like receptor signaling pathway	0.127491	1.13295	0.00291707	0.0239995	48	0.0957962	0.172894	0.0940369	0.241735	0.108561	0.105062
ko04916 Melanogenesis	0.12039	1.1241	0.00321092	0.0252685	41	0.220473	0.0664568	0.375724	0.0316046	0.116391	0.150351
ko04918 Thyroid hormone synthesis	0.132612	1.10373	0.00369654	0.027878	35	0.233164	0.0578676	0.0952586	0.157711	0.131779	0.2036
ko00534 Glycosaminoglycan biosynthesis - heparan sulfate / heparin	0.124786	1.10149	0.00466237	0.0337555	13	0.134519	0.0364101	0.534011	0.0636635	0.228328	0.0993106
ko04330 Notch signaling pathway	0.140147	1.07216	0.00488686	0.0339895	21	0.181902	0.107461	0.0486563	0.199336	0.174382	0.229183
ko04662 B cell receptor signaling pathway	0.131627	1.0605	0.00507026	0.0339895	38	0.407232	0.270897	0.201366	0.0468971	0.0788536	0.0633089
ko04668 TNF signaling pathway	0.141944	1.04944	0.00527065	0.034071	62	0.146754	0.270602	0.0684285	0.196804	0.208891	0.0732136
ko04976 Bile secretion	0.139979	1.02963	0.00621237	0.0380058	41	0.0814437	0.0478866	0.101268	0.180419	0.417026	0.253157
ko04730 Long-term depression	0.134815	1.03655	0.0062993	0.0380058	25	0.453692	0.0468392	0.165067	0.239114	0.034755	0.205952
ko04020 Calcium signaling pathway	0.147585	0.993069	0.00774511	0.0451314	71	0.409307	0.0544847	0.117469	0.10744	0.114694	0.320106
ko04913 Ovarian steroidogenesis	0.155299	0.995034	0.00797904	0.0451314	28	0.151482	0.163568	0.0649616	0.16202	0.365554	0.147154
ko04915 Estrogen signaling pathway	0.149161	0.986861	0.00825818	0.0452949	41	0.106894	0.0627435	0.227044	0.209664	0.0750631	0.459573
ko04151 PI3K-Akt signaling pathway	0.161924	0.949848	0.0101188	0.0538676	147	0.0999013	0.142294	0.352839	0.065835	0.21035	0.259496
ko00601 Glycosphingolipid biosynthesis - lacto and neolacto series	0.145307	0.924551	0.0143622	0.0735128	15	0.0633135	0.196863	0.401712	0.0335914	0.691918	0.0808844
ko04725 Cholinergic synapse	0.177171	0.895908	0.0146213	0.0735128	44	0.0965663	0.241642	0.124741	0.218883	0.118359	0.410147
ko04391 Hippo signaling pathway - fly	0.177816	0.876597	0.0168106	0.0822354	32	0.15716	0.321659	0.119143	0.414685	0.0557274	0.227105
ko04520 Adherens junction	0.186153	0.858291	0.0184109	0.0853228	43	0.276164	0.314046	0.0685179	0.158026	0.330704	0.133996
ko04360 Axon guidance	0.186811	0.855635	0.0185133	0.0853228	56	0.158765	0.239715	0.460692	0.130042	0.180309	0.103384
ko00514 Other types of O-glycan biosynthesis	0.180645	0.867608	0.0188559	0.0853228	16	0.104401	0.0632259	0.369683	0.13931	0.431653	0.236816
ko00500 Starch and sucrose metabolism	0.187797	0.848288	0.0202203	0.0892652	22	0.134518	0.0762473	0.242716	0.146485	0.466204	0.258025

## Sheet: Table S2
ProbeName	p (Corr)	p	FC (abs)	Regulation	FF.3	FF.2	FF.6	FF.4	FF.5	FF.1	FM.1	FM.2	FM.5	FM.6	FM.3	FM.4	MF.5	MF.2	MF.1	MF.3	MF.4	MF.6	MM.5	MM.4	MM.1	MM.6	MM.2	MM.3	My annotation	KO
Con_INThigh_09	0.0199113	5.27612e-05	1.62612	up	-0.299812	-0.37951	-0.24611	-0.0998716	0.00381851	-0.352302	-0.100559	-0.147547	0.258583	-0.0588522	-0.0236301	-0.0162468	0.467456	0.463274	0.147045	0.0119658	-0.0439777	0.166696	0.731367	0.486571	0.385401	0.22729	0.665861	0.338326	Complement factor H precursor	K04004
Ssa#STIR02491	0.029996	0.000102873	1.6222	up	-0.480639	-0.321152	-0.644675	-0.328075	-0.557422	-0.0556116	-0.236863	-0.0537744	-0.0900054	-0.483331	-0.732409	-0.248711	0.598107	0.63305	0.351672	0.846559	0.546913	0.397258	0.527916	0.251293	0.175025	0.496683	0.196436	0.152808	drebrin-like protein	0
Omy#S15292071	0.013497	2.6573e-05	2.16714	up	-0.817521	-0.151364	-0.695057	-0.535027	-0.188412	-0.638556	0.271642	-0.0330296	-0.213059	-0.0910053	-0.372169	-0.352105	0.112806	-0.111867	0.0759468	0.62768	0.255311	0.400378	0.6394	0.632703	0.482831	0.860641	0.642571	0.410678	keta gene for vitellogenin (beta -component region)	0
Ssa#S31996751	0.0492527	0.00027214	1.3553	up	-0.497269	-0.452738	-0.193803	-0.442983	-0.136273	-0.264672	0.23678	-0.0159168	-0.494499	-0.0780792	-0.249754	0.0397587	-0.315809	-0.320564	0.0263271	0.303432	0.218784	-0.182769	0.121358	0.0764771	0.104837	-0.0750551	0.196774	0.219527	single-stranded DNA binding protein like	0
Ssa#S35577817	0.00914646	1.07465e-05	9.03449	down	0.494585	0.781256	0.938612	0.748171	0.503342	1.04311	-0.226551	-0.754847	-0.399133	-0.523394	-0.555209	-0.438662	-0.0821037	-0.0553579	-1.21101	0.485224	0.193569	-0.235339	-2.27557	-2.10517	-3.12037	-2.49473	-1.53765	-3.01009	Nattectin precursor	K06794
Ssa#STIR14449	0.0124159	2.16848e-05	1.41434	up	-0.193184	-0.440579	-0.328399	-0.213618	-0.219524	-0.249732	0.136871	0.169078	0.085144	-0.00504875	-0.0769939	0.057991	-0.393939	-0.171971	0.105612	-0.0606432	0.122805	0.0693636	0.0505066	0.408165	0.30337	0.144003	0.249736	0.19995	unknown	0
Ssa#STIR13818	0.0122087	2.05456e-05	72.1155	down	0.974868	1.31585	0.685926	1.29244	1.23999	1.09729	1.41526	1.21755	1.64746	0.783409	0.657477	1.3956	-4.951	-3.58504	-5.64729	-5.27796	-4.77558	-3.89992	-4.4315	-3.40783	-5.53752	-4.76293	-5.82378	-6.46351	thap domain-containing protein 4	0
Ssa#S18869339	0.0126535	2.3707e-05	29.247	up	-4.79045	-2.41391	-4.51204	-3.25897	-3.16295	-4.47954	0.439305	1.62339	0.400708	-1.64124	-2.73069	1.07294	2.14761	0.662399	-0.108365	-2.25512	-0.795342	0.441039	1.58478	1.05629	1.01912	0.923004	1.25174	0.768505	Fucolectin-4 precursor	0
Ssa#STIR07485	0.0362657	0.000149711	2.99396	down	0.539463	0.477855	0.436469	1.5782	1.40686	0.772175	0.405911	0.55492	0.859693	0.310909	-0.131948	0.50827	0.968841	0.0265636	-0.0217114	-0.196352	0.292504	-1.35765	-0.178969	-0.602178	-0.93499	-1.26135	-0.383225	-0.920605	chemokine (c-c motif) ligand 13	K16595
Ssa#TC105941	0.0125331	2.26854e-05	1.79658	up	-0.495801	-0.763287	-0.662286	-0.350757	-0.214354	-0.366933	-0.0778275	-0.202553	0.348102	-0.158309	-0.139928	-0.0486507	0.109743	0.292952	-0.00652504	0.125069	0.0514688	0.0651999	0.570573	0.38655	0.221021	0.184531	0.608542	0.246881	complement factor H precursor	0
Ssa#S18833713_S	0.0335162	0.000134497	1.26171	down	0.181479	0.342882	0.259877	0.259865	0.105166	0.101639	0.107547	0.0212631	-0.312571	0.125692	-0.0690002	-0.142981	0.193318	-0.0791578	0.152228	0.0387239	0.375217	0.00409699	-0.0986299	-0.15452	-0.0924358	0.0280676	-0.26149	-0.182368	serum lectin 2	K06794
Ssa#S35510746	0.0324705	0.000118577	1.81575	up	-0.669703	-0.418262	-0.576997	-0.19684	-0.213369	-0.601284	0.593773	0.49088	0.675201	-0.0686817	0.23286	0.16766	-0.146193	0.157966	-0.0200739	-0.16255	-0.243844	-0.285144	0.651575	0.140874	0.404865	0.0532513	0.680374	0.555988	S100-A5	0
Ssa#STIR17372	0.0307445	0.000106416	20.916	up	-4.70707	-5.07953	-4.03235	-2.21337	-3.79303	-2.24648	1.17032	0.459138	2.53821	-0.235472	-0.171366	0.183406	-0.855239	0.00252676	-0.440325	-3.7868	-0.827008	-1.46463	1.0675	0.198449	1.02812	0.790384	1.1645	-0.00157261	AF019178microsatellite Ssa53	0
Ssa#KSSb2302	0.0423706	0.000204508	1.36316	down	0.148229	0.374694	0.157373	0.136	0.00689697	0.0656681	-0.0443516	-0.156357	-0.312565	0.110399	-0.134413	-0.241349	0.0317078	-0.141449	0.157985	-0.0590448	0.0896301	-0.108644	-0.384933	-0.492804	-0.0945892	-0.260818	-0.366936	-0.192808	Metalloproteinase inhibitor 2	0
Ssa#STIR11971	0.0309864	0.000108237	2.02637	down	0.151667	0.423959	0.737623	0.914239	0.758673	0.305563	-0.0256228	0.0399981	0.0693512	0.659965	0.230743	0.0940371	0.543187	0.52481	0.532679	-0.0358396	0.124753	0.134085	-0.0125761	-0.749222	-0.52959	-0.534027	-0.306095	-0.690141	tripartite motif-containing 69	0
Ssa#STIR15472	0.00405822	2.70625e-06	1.53096	up	-0.583864	-0.674486	-0.600932	-0.526188	-0.706732	-0.555042	0.357141	0.211918	0.016161	0.103221	0.0180464	0.0359201	-0.906957	-0.780328	-0.466605	-0.217879	-0.211537	-0.175985	-0.0154219	-0.0340681	-0.186931	0.106151	0.0424061	0.127238	translocon-associated protein subunit gamma	K13251
Ssa#S35552816	0.0122087	2.02712e-05	1.62475	up	-0.330255	-0.306644	-0.120893	-0.0729313	-0.187594	-0.548462	0.710731	0.492334	0.60634	0.233447	0.195405	0.167321	-0.165849	0.0977507	-0.030652	0.0358934	0.0247374	-0.0404615	0.551041	0.525964	0.316184	0.44492	0.533304	0.263116	peroxisomal acyl-CoA thioesterase 2b like 3	0
Ssa#STIR25620	0.00220672	1.0752e-06	1.73609	down	0.468823	0.439461	0.292703	0.543494	0.497546	0.184019	0.0810633	-0.0298786	0.180918	0.293382	0.251932	0.0268574	0.348856	0.162308	0.237835	-0.0969048	0.357267	-0.12093	-0.237816	-0.538225	-0.471782	-0.41659	-0.242974	-0.441595	microsomal glutathione s-transferase 1	K00799
Con_FLINER_06	0.0441119	0.000226926	1.81113	up	-1.16801	-1.36702	-1.11283	-1.24395	-0.81116	-0.919055	-0.990038	-0.794195	-0.975878	-0.778278	-0.856562	-0.95293	-0.356716	0.17961	0.674866	1.26807	0.792613	-0.08284	-0.515861	-0.306817	0.296164	-0.444325	-0.327606	-0.182258	Hemoglobin subunit alpha	K13826
Omy#S34422396	0.00220672	9.86395e-07	2.97886	up	-0.853194	-0.863767	-0.659882	-1.01324	-0.732485	-0.571	0.756738	-0.344759	0.392695	-1.54994	-0.128107	0.292044	0.12788	0.139086	0.157522	0.315654	0.618993	0.246649	0.746818	1.07081	1.05809	0.518865	0.885905	0.474509	Hsp70-binding protein 1	K09562
Ssa#STIR04788	0.00106851	3.39307e-07	2.50536	down	0.581825	0.75241	0.756448	0.924581	0.468049	0.484102	0.264767	-0.11587	-0.263468	0.407004	0.12321	0.0979214	0.4757	0.447678	0.0368681	0.232934	-0.24771	-0.151938	-0.96798	-0.673615	-0.387805	-0.801063	-0.541472	-0.610774	cxc chemokine d1	K05505
Omy#TC166314	0.0145828	3.05633e-05	1.54607	up	-0.333846	-0.396856	-0.562487	-0.340527	-0.605313	-0.160843	0.0558872	-0.406008	-0.142837	-0.131185	-0.499127	-0.446905	0.182302	0.176708	0.462392	0.61644	0.259111	0.256134	0.416512	0.229813	0.316782	0.134073	0.0653782	0.209207	SRA stem-loop-interacting RNA-binding protein, mt precursor	0
Ssa#EG847679	0.0122087	1.85844e-05	3.9843	up	-0.782252	-1.75575	-1.53256	-1.74242	-1.85829	-0.82647	0.701879	0.500436	0.294476	0.334724	0.40024	0.508227	-0.890742	-0.91392	-0.500544	-0.417277	-0.64161	-0.597269	0.248116	0.683099	0.728266	0.981427	0.110909	0.716388	elav-like protein 1	K13088
Ssa#S35551426	0.0280917	9.22062e-05	1.26839	down	0.18793	0.381614	0.19121	0.198034	0.24906	0.241823	0.450976	0.41518	0.166619	0.0946426	0.0322866	0.141127	0.207114	-0.0401955	0.0491266	0.0312004	-0.237014	-0.0439081	-0.0155964	-0.149361	-0.196753	-0.0425549	-0.226017	0.0219641	Probable thiopurine S-methyltransferase	K00569
Ssa#S35558870	0.0122087	1.81015e-05	1.53987	up	-0.257128	-0.55396	-0.597808	-0.512327	-0.253903	-0.363397	0.153423	-0.00980663	0.573137	-0.225593	-0.0904522	0.462419	0.487804	-0.204917	-0.129268	-0.0835576	0.324468	-0.0479441	0.292392	0.190192	0.121739	0.22483	0.0203247	0.348848	glycosyltransferase subunit STT3B-like	K07151
Ssa#S18888482	0.0180618	4.53108e-05	1.37438	up	-0.379523	-0.458425	-0.267622	-0.284947	-0.0867147	-0.272294	0.034708	-0.0150881	0.0887289	-0.266019	-0.305765	-0.0742731	0.0380087	0.0644484	0.0417223	0.233466	0.0849085	0.175795	0.119357	0.237979	0.113234	0.103011	0.307985	0.121573	mannosidase, alpha, class 2B, member 1	K12311
Omy#CB486506	0.0388219	0.000176289	1.34294	up	-0.241945	0.09972	-0.14374	-0.0654297	-0.239018	-0.242387	-0.107955	-0.156351	-0.13637	-0.217751	-0.278233	-0.25945	0.386448	0.357461	0.265121	0.379628	0.361711	0.133548	0.297827	0.188947	0.26258	0.405843	0.232855	0.331539	metallothionein	0
Ssa#STIR25152	0.0081862	9.35833e-06	1.69175	down	0.289072	0.653064	0.401872	0.590422	0.347803	0.224332	0.160377	0.206178	0.449118	0.658943	0.341293	0.496964	-0.236566	-0.301222	-0.270968	-0.401953	-0.691541	-0.463459	-0.286407	-0.339677	-0.523006	-0.171744	-0.492282	-0.231417	unknown	0
Ssa#STIR19155	0.0024166	1.45805e-06	1.6155	down	0.281823	0.399457	0.153447	0.11439	0.244926	0.353301	-0.271677	-0.242583	-0.197259	0.00341511	-0.135495	-0.102241	-0.0229259	-0.00476599	-0.119107	-0.175934	-0.183424	-0.179059	-0.31801	-0.357792	-0.63931	-0.438058	-0.338899	-0.512469	NADH dehydrogenase iron-sulfur protein 7 mt precursor	K03940
Ssa#DW583791	0.046294	0.000241092	1.56673	up	-0.508022	-0.53367	-0.158117	-0.842934	-0.578878	-0.584315	-0.302484	0.440753	-0.365038	-0.102311	0.209812	0.143717	-0.238106	-0.7181	-0.169666	0.0721202	-0.778592	0.00556278	0.125288	0.314372	-0.0108314	0.174214	-0.0476603	0.125203	Vacuolar protein sorting-associated protein 35	0
Ssa#S35667852	0.0418292	0.000197084	1.43817	down	-0.0344915	0.415272	0.0920763	0.0676236	0.331621	0.0963998	0.221703	0.339716	0.0902157	-0.0746064	-0.107934	0.0316582	-0.495055	-0.274006	-0.0943813	-0.00531197	-0.195799	-0.0159974	-0.345591	-0.539732	-0.19219	-0.382709	-0.244168	-0.472501	Apoptosis-inducing factor-like mt-associated inducer of death	0
Ssa#TC109667	0.00788984	8.51846e-06	2.83653	up	-0.890388	-1.18759	-1.49812	-0.689417	-0.934485	-1.25059	0.109818	-0.382517	-0.182234	-0.0310941	-0.350177	-0.297444	0.307383	-0.230599	-0.320941	-0.0978355	0.112939	0.412457	0.415031	0.296291	0.371092	0.319474	0.640565	0.531731	amyloid beta (A4) precursor-like protein 2	K08117
Ssa#S18835882	0.0024166	1.43165e-06	1.54802	down	0.0547905	0.206869	0.134522	0.344955	0.165834	0.0285263	-0.221357	-0.139421	-0.00298595	-0.0643368	-0.114741	-0.22767	0.00473881	-0.174315	-0.182598	-0.221185	-0.269558	-0.409379	-0.454429	-0.564666	-0.343393	-0.590341	-0.455416	-0.438777	si:ch1073-126c3.2	0
Ssa#CL120Ctg1	0.0474016	0.000248365	1.4826	down	0.334444	0.373723	0.277219	0.359675	-0.128673	0.361717	0.0375061	0.358659	-0.0616207	0.151077	0.237817	0.227065	-0.668782	-0.186063	-0.25889	0.0996599	-1.07418	-0.347945	-0.422462	-0.374652	-0.203594	-0.33919	-0.404353	-0.0863924	cytochrome b558 alpha-subunit	K08009
Ssa#STIR16149	0.04783	0.000256685	1.41605	up	-0.262594	-0.338797	-0.255641	-0.277	-0.344004	-0.154309	0.406456	0.413168	0.419709	-0.00647354	-0.005229	0.148508	-0.129309	-0.197344	-0.190853	0.104379	-0.0819454	0.109969	0.344937	0.0809689	0.142639	0.0991383	0.497182	0.214007	Microtubule-associated protein tau	0
Ssa#STIR06653	0.0423706	0.000215277	2.31387	down	0.702689	0.530727	0.684731	1.01987	-0.040772	0.133009	-0.190595	0.0299482	-0.232371	-0.415104	0.0463877	-0.000302792	0.194334	0.0372162	0.178364	-0.415497	0.222131	-0.0983624	-0.42482	-0.925244	-0.636819	-1.00595	-0.204054	-1.03471	adaptor-related protein complexmu 1 subunit	K11826
Ssa#STIR34204	0.015971	3.55013e-05	2.62359	down	0.27066	0.588533	0.411588	1.11886	1.01851	0.564701	-0.431913	0.227364	0.689727	-0.232676	-0.1405	-0.233708	0.475711	0.10409	-0.245479	0.130136	0.188415	-0.453942	-0.321911	-1.13974	-0.71985	-0.851738	-0.319021	-1.02416	trypsin domain containing 1	0
Ssa#S30293048	0.000507137	1.28833e-07	1.99346	up	-0.613407	-0.274706	-0.478642	-0.600643	-0.477427	-0.46422	0.153621	0.121538	-0.322032	-0.160644	-0.468845	-0.190932	0.344424	-0.0959911	0.0230255	0.541474	0.0863667	0.323668	0.426167	0.562023	0.416773	0.767063	0.421289	0.469271	keta gene for vitellogenin (beta -component region)	0
Ssa#KSS5286	0.038653	0.000174295	1.47977	down	0.0135546	0.163033	0.069211	0.311326	0.247475	0.162979	-0.179604	-0.11778	0.162423	-0.126638	-0.116225	0.18094	0.0954685	0.176848	-0.279957	-0.492765	-0.347526	-0.565228	-0.215858	-0.506692	-0.427744	-0.557908	-0.141848	-0.574602	NADH dehydrogenase 1 subunit C2	K03968
Ssa#S18864068	0.0199602	5.4213e-05	1.28377	up	-0.227863	-0.153894	-0.22848	-0.090662	-0.226529	-0.365089	-0.434633	-0.359694	-0.218934	-0.143085	-0.314466	-0.340745	0.284374	0.0684805	0.0613728	0.0779057	0.129908	0.112686	0.235291	0.133511	0.0353699	0.100839	0.281608	0.0832024	cytochrome P450	K07414
Ssa#STIR36546	0.00507889	4.35458e-06	8.12297	down	1.01536	1.38758	1.01513	0.750403	0.478158	1.00892	0.219337	-0.221551	-0.165463	-0.565413	-0.179273	-0.171497	-0.212164	-0.549239	-0.866453	0.627303	0.175422	-0.243752	-2.57295	-2.37996	-2.46745	-1.30814	-1.39535	-2.35264	C-type MBL-2 protein	0
Ssa#STIR05684	0.0122087	2.04415e-05	3.24256	down	0.737002	0.906743	0.870894	1.53755	1.09076	0.91928	0.0113549	0.150038	0.431427	0.255045	0.407858	0.338196	1.37886	1.04141	0.167727	-0.428994	0.401165	-1.41552	-0.26065	-0.935167	-0.642012	-1.1105	-0.122727	-1.04952	chemokine (c-c motif) ligand 13	K16595
Ssa#EG803458_S	0.00959237	1.15751e-05	8.17127	down	1.28768	0.814718	0.688782	0.563795	0.271838	0.660551	0.527929	1.68829	1.2172	0.509976	-0.0224562	0.193244	1.34526	-0.380555	0.093965	-1.03139	-0.893846	-0.65573	-2.89984	-2.76119	-1.8713	-2.99382	-1.46686	-1.90298	Splicing factor 3A subunit 3	K12827
Ssa#S31963241	0.0213973	6.18321e-05	1.42731	down	0.460143	0.740641	0.354889	0.569544	0.629739	0.487754	0.262633	0.219719	0.325649	0.0243673	0.244992	0.0262136	0.664385	0.260842	0.244242	0.127496	0.22219	0.0655193	0.171511	-0.144108	0.0866709	-0.017375	0.163172	-0.0969744	Carbonyl reductase 1	K00079
Ssa#S35548422	0.0122087	1.68909e-05	1.3916	up	-0.226949	-0.303912	-0.209919	-0.345851	-0.0343704	-0.308851	-0.0647049	-0.0539703	-0.3037	0.239612	-0.0134592	-0.0254059	0.602304	0.421305	0.0585651	-0.251563	-0.0735388	0.0383825	0.309046	0.213195	0.347674	0.215849	0.28103	0.0638418	isobutyryl-CoA dehydrogenase, mt-like	K11538
Ssa#STIR23930	0.0315657	0.000111263	1.76329	up	-0.851911	-0.966298	-0.833009	-1.11981	-0.649787	-0.938549	-0.748142	-0.67152	-0.875919	-0.507077	-0.660381	-0.806719	-0.0212803	0.183899	0.607049	1.20206	0.852382	-0.033494	-0.224052	-0.1422	0.386941	-0.299255	-0.192086	0.0209227	Hemoglobin subunit beta-1	0
Ssa#S35563282	0.00489084	4.0226e-06	1.69129	down	0.332007	0.544933	0.375103	0.40979	0.200241	0.500048	-0.391633	-0.572937	0.168049	0.189111	0.175769	-0.101281	0.53809	-0.037353	0.453188	-0.194707	0.0680475	-0.588923	-0.339836	-0.442621	-0.431352	-0.575077	-0.266736	-0.130985	Leucine-rich repeat-containing protein 1	0
Ssa#EG855563	0.038653	0.000171181	2.45304	down	0.556974	0.382901	0.0322275	-0.270481	0.332731	0.0123549	-0.806751	-0.808906	-1.13461	-0.548772	-0.476193	-1.06371	0.0758443	0.444643	0.359992	0.771743	0.763454	0.603294	-1.47385	-1.42705	-1.21677	-0.63589	-1.424	-0.543169	retinal pigment epithelium-specific protein 65kDa	K11158
Ssa#S18867829	0.0126535	2.36162e-05	1.45311	down	0.232397	0.342676	0.0782137	0.198747	0.282413	0.276352	-0.0178833	0.0898619	-0.0453253	-0.0888891	-0.108966	0.0154009	0.151169	-0.0630503	0.119469	0.124327	-0.122952	0.0712366	-0.499641	-0.327788	-0.248807	-0.152295	-0.412986	-0.182548	lmos3p07h04	K00213
Omy#S18104058	0.0175256	4.22961e-05	14.7543	up	-1.5884	-3.09599	-2.93622	-2.99537	-4.05092	-1.24415	-0.438356	0.0646219	-1.15548	-0.355138	-0.42361	-0.196452	1.687	0.508807	0.366663	-1.09888	-0.896552	-1.11999	1.60265	1.04579	0.978468	1.45284	2.1471	0.160482	zinc finger protein 658b	K09228
Ssa#S30288237	0.0266311	8.45675e-05	1.38635	down	-0.0590153	-0.115216	0.0389547	-0.0917435	0.221127	0.0740519	-0.281294	-0.126259	-0.0902977	-0.298744	-0.258433	-0.216138	0.050849	-0.0538387	-0.0435781	0.00369549	-0.341517	-0.153204	-0.583198	-0.587793	-0.449848	-0.524039	-0.346033	-0.268694	ITFG3	K17258
Ssa#S35690894	0.0332992	0.000127772	1.51891	up	-0.208049	-0.519772	-0.348898	0.0181232	-0.229379	-0.41339	-0.00196886	0.263047	0.00149775	-0.314075	0.0953984	-0.0280786	0.115612	0.0923004	0.705446	-0.130216	-0.0200286	0.086566	0.462684	0.384336	0.289537	0.160063	0.403092	0.217131	Chondroitin beta-1,4-N-acetylgalactosaminyltransferase 2	K00746
Omy#S15288809	0.0169648	3.89477e-05	1.39862	down	0.509212	0.331791	0.281632	0.277068	0.127871	0.385233	0.11446	0.180668	0.323483	0.24342	0.513091	0.236729	-0.0574203	0.00629425	0.167064	0.250506	-0.140212	0.215916	-0.244003	-0.124342	-0.327813	-0.00987196	-0.174955	-0.110231	selenoprotein W, 1	0
Ssa#S19100167	0.00967029	1.21542e-05	1.33299	up	-0.347828	-0.392026	-0.288792	-0.251905	-0.119918	-0.231212	-0.185116	-0.332451	-0.081315	-0.217083	-0.145776	-0.0884123	0.267091	0.0412235	-0.0544968	-0.0610771	-0.101823	-0.0505915	0.215062	0.0821257	0.0314407	0.104083	0.21253	0.211042	complement factor H precursor	K04004
Ssa#S18863091	0.0175256	4.16079e-05	1.47358	up	-0.705916	-0.590811	-0.646149	-0.368687	-0.374821	-0.428931	-0.376622	-0.404729	-0.218146	-0.559475	-0.491845	-0.394193	0.0878592	0.217125	0.128325	0.113667	0.0533848	-0.0158939	0.0564184	-0.0392256	0.0261097	0.0545349	0.185211	-0.0424108	GDP-L-fucose synthetase	K02377
Ssa#STIR43891_S	0.00716545	7.06122e-06	2.30061	up	-0.75272	-0.806013	-0.739977	-0.691387	-0.464272	-0.877707	-0.701212	-0.370626	-0.353788	-0.548883	-0.555365	-0.499034	0.663898	0.196259	-0.0817594	0.156484	-0.096199	0.194819	0.593963	0.487136	0.147915	0.565362	0.833076	0.252581	vitellogenin	0
Ssa#STIR44600	7.5195e-05	1.19391e-08	9.04384	down	1.08608	1.24433	1.4193	0.685873	0.519318	0.922762	-0.421221	-0.625383	-1.05463	-0.68161	-0.140286	-0.419946	-0.0667605	-0.312692	-1.07355	0.546683	0.196598	0.0239439	-2.12486	-2.19181	-2.20723	-1.91505	-2.04836	-2.69664	C-type MBL-2 protein	K06468
Ssa#STIR14365	0.0423706	0.000210177	1.35276	down	0.409069	0.609808	0.230228	0.314692	0.279946	0.227729	0.170967	0.0153351	0.098793	0.0507879	0.187376	-0.0245037	0.679709	0.179031	0.143525	-0.129755	-0.204307	-0.213222	0.0424633	-0.196967	-0.147639	-0.00306034	-0.103657	-0.135095	thiopurine s-methyltransferase	K00569
Ssa#STIR04115	0.0184891	4.69698e-05	1.35787	up	-0.387365	-0.327507	-0.356788	-0.375088	-0.405799	-0.143918	-0.201085	-0.0414438	-0.0228109	-0.282405	-0.199151	-0.233541	0.0747805	0.0694046	-0.100485	0.144064	0.383354	0.0672636	-0.0333805	0.0137663	0.0607586	0.177803	0.135064	0.297617	heat shock protein beta-11	0
Ssa#TC86846	0.0423706	0.000212612	1.50425	down	0.0205851	0.225455	0.205106	0.0348568	0.00627422	0.282063	0.21401	-0.230067	-0.202393	-0.0290031	0.0543795	0.0986023	-0.264319	-0.252599	-0.0912762	0.110079	-0.10687	-0.0699759	-0.780395	-0.538786	-0.316527	-0.295707	-0.543921	-0.284588	Epithelial membrane protein 2	0
Ssa#STIR21401	0.0135184	2.70445e-05	1.27217	down	0.10343	0.308455	0.0912209	0.177195	0.165893	0.0829124	-0.172616	-0.0887098	-0.215585	0.00918674	0.031765	0.246903	0.203833	0.0470362	-0.00399208	-0.0712166	-0.36079	-0.0969286	-0.303589	-0.0800571	-0.202767	-0.257648	-0.160076	-0.150497	scf complex protein cul-1	K03347
Ssa#STIR03730	0.0382414	0.000162761	1.45777	down	0.321053	0.560538	0.0844564	0.195889	0.235707	0.099184	-0.144661	-0.045413	-0.0993643	-0.0600977	-0.0605526	-0.113808	0.512514	-0.0029068	-0.0827942	-0.245072	-0.231127	-0.0623369	-0.354723	-0.398574	-0.376252	-0.21386	-0.347175	-0.0751829	cleavage and polyadenylation specific factor 5	K14397
Ssa#BG936415	0.0175256	4.19237e-05	2.82574	up	-1.04048	-0.559552	-0.222115	-0.634938	-0.931441	-1.30342	0.867343	0.153216	0.102683	0.284392	0.186695	0.150428	0.399026	0.263416	-0.390893	-0.16424	0.837488	0.224498	1.32555	0.560142	0.502076	0.320591	0.63286	0.958626	novel protein similar to vertebrate attractin (ATRN)	0
Ssa#TC77955	0.0199113	5.31119e-05	1.51884	down	0.212543	0.0833764	0.0277767	-0.13531	0.232088	0.176786	-0.341487	0.174066	-0.112926	-0.102229	0.324353	-0.283412	-0.201828	-0.194548	-0.302784	-0.627164	-0.304152	-0.382674	-0.578826	-0.459594	-0.721499	-0.5082	-0.533883	-0.21853	B0,+-type amino acid transporter 1	K13868
Ssa#S35505408	4.12708e-05	2.99355e-09	3.72239	up	-1.03209	-1.34035	-1.18976	-1.42976	-1.27728	-1.24242	-0.0783224	-0.00325584	-0.125496	-0.0527935	0.0883904	-0.0131073	0.0499458	0.192914	0.175529	-0.0167427	-0.122972	0.042057	0.644641	0.473774	0.463773	0.73503	0.929062	0.619445	bac chori214-	K00850
Ssa#STIR13562	4.12708e-05	3.93168e-09	2.84102	up	-1.05967	-1.07372	-0.854395	-1.16263	-0.870097	-0.841104	-1.05785	-1.01575	-0.64196	-0.960509	-0.946076	-0.979216	0.770031	0.632987	0.610795	0.378137	0.535374	0.400237	0.481845	0.463395	0.471148	0.446819	0.645707	0.667938	Cysteine and glycine-rich protein 1	K09377
Ssa#S32000380	0.0145828	3.01547e-05	2.97058	up	-0.963199	-1.00453	-1.21756	-1.40086	-0.929857	-1.31597	-1.30199	-1.82549	-0.97711	-1.25556	-1.14509	-1.52335	-0.117162	0.467431	0.669696	0.606759	1.09155	0.96729	0.0903907	0.710161	-0.137315	0.488847	0.879374	0.561032	Cytochrome P450 2M1	K07417
Ssa#STIR23712	0.0280917	9.27737e-05	2.76224	up	-1.05228	-0.444529	-0.967966	-1.48874	-1.05159	-1.66573	-0.0366368	-0.184762	0.440658	-0.504911	-0.260616	0.526474	0.420777	1.01863	0.286859	-0.0279222	0.0687175	-0.0587354	0.544005	0.300086	0.264181	0.00510597	0.696284	0.314531	hypervariable bacillus group-specific protein	K06790
Ssa#S35546385	0.00643479	5.92578e-06	1.37192	down	0.315121	0.0974665	0.335605	0.345188	0.301409	0.209362	-0.0574141	-0.279891	0.0456171	-0.0632706	-0.124009	-0.0471859	0.512572	0.296646	0.121488	-0.172932	-0.114759	-0.0977955	-0.0845585	-0.230699	-0.103647	-0.275722	-0.269957	-0.168463	Interferon-related developmental regulator 2	0
Ssa#STIR02869	0.0160398	3.61635e-05	1.37451	down	-0.0797529	0.176124	0.0257435	0.0227299	0.0146103	0.200652	0.229093	-0.0665693	-0.197174	-0.130461	-0.0118055	-0.0431652	-0.14884	-0.300315	0.00443459	-0.0209818	0.0524235	-0.127696	-0.473369	-0.503021	-0.34768	-0.42951	-0.455729	-0.184074	membrane-spanning 4-subfamilymember	0
Ssa#STIR09599	0.000930567	2.65952e-07	1.79499	up	-0.352523	-0.333256	-0.396835	-0.365623	-0.0565548	-0.330839	0.0374613	-0.107114	-0.0928221	0.126681	-0.0622187	0.151389	0.672426	0.145905	0.240253	0.0657091	0.271147	0.109344	0.539795	0.638201	0.646868	0.476649	0.584218	0.34249	sam domain and hd domain 1	0
Ssa#S18835342	0.038653	0.000173139	1.56922	up	0.0346842	-0.506546	0.00679302	-0.264946	-0.213511	-0.0117645	-0.2986	-0.264443	-0.0189934	0.146578	-0.0472383	-0.0163269	0.24075	0.451735	0.139662	0.118441	0.205682	0.111109	0.486359	0.576998	0.595913	0.5561	0.253308	0.476311	differentially regulated trout protein 1	0
Omy#S34313815	0.023331	7.03835e-05	1.44025	down	0.269263	0.00815487	0.208797	0.104251	0.436324	0.193146	-0.225473	-0.115402	0.143396	-0.0964489	0.0161209	-0.174532	0.34715	0.163351	0.00103188	-0.228466	0.00770092	-0.090971	-0.340039	-0.482356	-0.47525	-0.194077	-0.266886	-0.179366	Cleavage and polyadenylation specificity factor subunit 5	K14397
Ssa#DW556782	0.0316281	0.000112488	1.69415	down	-0.158977	-0.118358	0.0535378	0.264798	0.0186777	0.242348	-0.301655	-0.11695	-0.153129	-0.310966	-0.369369	-0.117399	-0.0948091	0.326449	0.381502	0.156277	-0.184593	-0.0704489	-0.974746	-0.980127	-0.371284	-0.679513	-0.637702	-0.617969	C10orf32	0
Ssa#S35662783	0.0225091	6.71893e-05	2.13828	up	-1.06965	-1.149	-0.836502	-0.925001	-0.550899	-0.677041	-0.220311	-0.0804024	0.317591	-0.0154209	-0.234921	-0.0681877	-0.185905	-0.149648	-0.00604057	-0.0717993	0.0733671	-0.186989	0.0697336	-0.167583	0.278475	0.0937882	0.761738	0.334475	Cytochrome b-c1 complex subunit 6, mt precursor	K00416
Omy#S18145261	0.0150878	3.25799e-05	3.76367	up	-1.45773	-2.01539	-1.62244	-1.18425	-1.87868	-2.3978	-1.22606	-0.367945	-0.261216	-0.769603	0.00618839	-0.318912	0.825111	-0.686689	-0.291831	-0.431845	-1.67927	-1.62706	-0.116666	0.181404	0.0366263	0.36064	0.218002	0.236551	si:ch211-199m3.4	0
Ssa#CK882427	0.00489084	4.03804e-06	3.29493	down	0.31973	-0.115443	0.380584	0.445739	0.866823	0.367807	-0.637608	0.0580254	0.572091	-0.0386028	0.133809	0.0361347	-0.538074	-0.58394	0.348442	-0.0789471	-0.334013	-0.0878592	-1.81115	-1.70862	-1.18809	-1.29698	-0.97166	-1.07973	serum amyloid a-5 protein	K17310
Ssa#CL57Contig1	0.00489084	3.86974e-06	5.55473	down	0.0585384	0.433724	0.860705	0.611805	1.15526	1.0974	-0.342005	-0.676111	-0.968105	-1.87233	-0.776303	0.149271	0.211518	1.09104	-1.91711	0.121907	0.26329	1.04708	-1.7736	-1.74376	-1.75617	-2.12074	-1.61039	-1.62021	beta-2 microglobulin	K08055
Ssa#STIR21048	0.00967029	1.22832e-05	6.43391	down	0.810132	1.34175	0.800978	1.68005	1.45826	-0.0306172	-0.26147	0.114762	1.05771	1.06742	1.37195	-1.62313	0.884916	-1.65397	-0.13414	0.514556	-2.53424	0.173066	-1.65475	-1.4011	-2.40043	-1.41785	-2.16081	-1.01868	unknown	0
Omy#TC153132	0.0383471	0.000166629	2.24336	up	-1.33558	-1.16507	-0.46117	-0.954633	-0.936989	-0.405107	-0.212073	0.179256	-0.249625	0.153195	0.461773	-0.0601497	0.113522	-0.453371	-0.294981	-1.31473	-0.825575	-0.80924	-0.0835934	0.137923	0.123485	0.771905	0.37757	0.408135	similar to discs large (dlg) family	K12075
Ssa#STIR18475	0.020341	5.6842e-05	1.74575	down	0.504602	-0.0377407	0.0787988	0.436525	0.364923	0.254473	0.12922	0.183766	0.377294	0.337216	0.336072	0.0601034	0.200766	0.382205	-0.20922	-0.309607	-0.434625	-0.112118	-0.38955	-0.573119	-0.682976	-0.778576	-0.206991	-0.590283	interleukin-20 receptor alpha	0
Ssa#TC108540	0.00716545	7.28126e-06	1.64223	up	-0.761146	-0.610256	-0.615625	-0.915965	-0.623741	-0.507134	-0.816977	-0.447546	-0.531127	-0.791007	-0.756604	-0.598924	0.241905	0.643273	0.0959492	0.202645	0.369381	0.117542	0.0242805	-0.0809755	-0.0378408	-0.0617948	0.315798	0.100589	huntingtin interacting protein 1	K04559
Omy#S15340569	0.0426728	0.000218168	12.5678	down	0.950466	0.753343	0.719988	-0.0513067	1.57212	1.52503	-1.77668	-0.218414	-0.63177	0.402168	-0.766824	0.627125	0.423859	1.95551	0.889848	0.0173464	-0.483259	0.908912	-4.2462	-2.75204	-0.790193	-2.08254	-3.32602	-3.24335	salmon calcitonin-V precursor	K12332
Ssa#S31992200	0.00220672	1.13742e-06	2.6778	up	-1.03579	-0.990564	-0.930088	-0.858988	-0.694042	-0.603336	-0.268553	0.219751	0.593732	-0.42048	0.00463343	0.288403	0.128374	0.0337739	0.44755	-0.103784	-0.810454	-0.194267	0.524479	0.560159	0.871194	0.13094	0.636535	0.690184	C-factor	0
Ssa#S35552612	0.0146951	3.12652e-05	1.55516	down	0.0671854	-0.0427895	0.0919018	-0.0734043	0.230995	0.364633	-0.0597506	-0.168665	-0.130631	-0.0342379	-0.104414	-0.0341206	-0.491709	-0.493871	-0.206832	-0.116322	-0.434871	-0.353067	-0.662342	-0.451649	-0.411863	-0.532739	-0.694502	-0.430787	Parvalbumin, thymic CPV3	0
Ssa#STIR14451	0.0368465	0.000153394	1.93229	up	-0.544793	-0.959029	-0.703864	-0.69229	-0.146985	-0.675033	-0.60062	-0.50832	-0.219757	-0.722782	-0.710428	-0.290635	0.00419569	0.505842	0.00207472	0.0241518	0.20642	0.309149	0.591761	0.486001	-0.177946	0.154125	0.47363	0.452318	BAC CHORI214-184H23	0
Omy#S34424423	0.0397506	0.000181769	1.92907	down	0.131084	0.655131	0.676976	0.93874	0.261551	0.43898	0.0807991	-0.230156	0.129379	0.0178738	0.189187	0.868604	0.900034	1.20703	0.673136	-0.298396	-0.183188	0.0987978	-0.316884	-0.799331	-0.477886	0.00905418	-0.443838	-0.556086	carbonic anhydrase mitochondrial precursor	K01672
Omy#S34425379	0.00219833	9.07505e-07	3.82459	down	0.549025	-0.11173	0.642966	0.466284	0.261906	0.48399	-0.318045	-0.590308	0.0771155	-0.592172	-0.302903	-0.580691	0.0998568	-0.505744	0.0480857	-0.202587	-0.401439	-0.708228	-1.49208	-1.65243	-1.3714	-1.36761	-1.25998	-2.1759	similar to RAB9B, member RAS oncogene family	K07900
Ssa#TC112660	0.0199602	5.45102e-05	2.40533	down	0.40371	0.354302	0.115062	0.764532	0.677374	-0.08746	0.517615	0.586086	-0.185127	0.0814834	0.186311	0.154784	-1.31687	-0.365246	0.32128	-1.91085	0.388716	-1.47797	-0.658136	-0.631546	-0.879806	-1.50465	-1.00186	-0.693887	ADP-ribose/CDP-alcohol pyrophosphatase	K01517
Ssa#KSS2990	0.0253381	7.88521e-05	2.82487	down	0.138791	-0.340684	0.0269523	-0.0168624	0.321412	0.37179	-0.792923	0.337454	0.606334	-0.07762	0.139614	-0.283741	0.356464	0.338189	0.139085	-0.596139	-0.482345	0.180004	-0.845116	-2.00334	-1.68733	-1.34981	-1.01219	-1.58992	unknown	0
Ssa#KSS4744	0.015368	3.36728e-05	2.95972	up	-0.395375	-1.03482	-1.41327	-1.54937	-1.15654	-1.18555	-0.609238	-0.335453	-0.672522	-0.7641	-0.118162	-0.328668	-0.917687	-0.459493	-0.0281715	0.304197	0.251256	0.040298	0.19375	0.357519	0.380455	0.349663	0.884181	0.492258	mRNA-decapping enzyme 2	K12613
Ssa#STIR08969	0.0332992	0.000130487	2.19515	down	0.431947	-0.125453	0.415493	-0.0972166	0.334814	0.732535	-0.345872	0.0360813	-0.226776	-0.180843	-0.108813	-0.0780783	-0.17408	0.123775	0.0873432	-0.0593624	-0.216362	-0.0783644	-0.993174	-0.821922	-0.974718	-0.960664	-0.744874	-0.618461	cxc chemokine d1	K05505
Ssa#S31996549	0.0021244	8.09526e-07	4.33457	up	-1.32983	-2.02151	-1.84098	-1.72109	-1.47482	-1.13731	-0.355136	0.124635	0.240221	-0.0974197	-0.00130463	-0.0680342	-0.701855	0.0580521	0.201117	-0.0743008	-0.138803	0.0234213	0.801631	0.27466	0.514749	0.34695	0.658742	0.573061	hypothetical protein LOC100170533	0
Ssa#S35559267	0.0332992	0.000130013	2.83619	down	0.0971227	-0.361924	0.0942612	0.305218	0.999981	0.397498	-0.220255	0.333303	0.546387	0.220302	0.0371046	0.149096	-1.94441	-0.420029	-0.418131	-0.77731	-0.297953	-0.118028	-1.25865	-1.36477	-1.14745	-1.61691	-1.04229	-1.0615	Tyrosine-protein kinase SRK2	K08892
Ssa#STIR22314	0.0169648	3.93266e-05	2.16376	up	-0.571298	-1.227	-0.53972	-0.778561	-1.19284	-0.831564	-0.864694	-0.591892	-0.362878	-0.150364	-0.093092	-0.391969	0.168578	-0.0158992	0.1447	-0.394357	-0.620618	0.106099	0.281911	0.164717	-0.0255518	0.0390902	0.532238	0.547875	ssal-rgf-524-264	0
Ssa#S35552129	0.0423706	0.000213575	1.3526	down	0.331591	0.183791	0.139624	-0.013196	-0.0544929	0.00893497	0.191507	0.119929	0.342875	0.222575	0.548354	0.381783	-0.450245	-0.340678	-0.220967	-0.553632	-0.499973	-0.437051	-0.421825	-0.475267	-0.35081	-0.289265	-0.2345	-0.246496	fam55c precursor pseudogene	0
Ssa#EG911140	0.038653	0.000171362	1.95088	up	-0.748026	-0.83317	-1.06044	-1.11694	-0.53315	-0.305668	0.750558	-0.581402	-0.0149825	0.12719	0.520153	-0.14793	-0.925845	0.912785	-0.301397	0.0647721	-0.340748	0.309525	-0.145668	0.494924	0.362882	0.0235372	0.080502	0.371184	similar to KIAA1911 protein	K11268
Ssa#S35486379	0.0122087	2.05808e-05	2.08939	up	-0.627416	-0.60178	-0.908911	-1.20025	-0.70561	-0.46556	-0.52902	-0.108361	-0.21335	-0.657534	-0.380129	0.0292101	-0.388721	0.0594263	-0.0850134	-0.0414467	-0.339891	0.287397	0.488445	0.433001	-0.0525541	0.313086	0.415883	0.271109	Eukaryotic translation initiation factor 5	K03262
Ssa#S35663824	0.0418292	0.000198892	1.30685	down	0.273584	-0.0120859	0.297667	0.105235	0.157639	0.27788	-0.239743	-0.137505	0.00811195	-0.0873899	-0.0625753	-0.0639811	-0.0915298	-0.135779	0.181857	-0.405868	-0.17852	-0.147789	-0.0553207	-0.125099	-0.155736	-0.352063	-0.237168	-0.291246	Microsomal glutathione S-transferase 3	K00799
Ssa#STIR04769	0.0216882	6.40502e-05	2.48838	down	0.543077	0.0427675	0.0738635	1.00445	0.660587	0.508441	0.0268259	0.283806	0.770819	-0.0127053	0.160561	0.205061	0.757769	0.197519	-0.0546851	-0.301878	0.202744	-1.11853	-0.523943	-0.74373	-0.993796	-1.28167	-0.462112	-1.05281	chemokine (c-c motif) ligand 13	K16595
Ssa#STIR20007	0.0213784	6.10986e-05	1.76182	down	0.587561	0.390017	0.318139	0.385425	0.738939	0.270669	0.812584	0.573191	0.797467	0.152409	0.368648	0.51012	-0.0137644	-0.437926	-0.546221	-0.988688	-0.147349	-0.70414	-0.170503	-0.660511	-0.0900106	-0.504002	-0.24095	-0.545686	unknown	0
Ssa#S35552650	0.00151697	5.29888e-07	4.14813	up	-1.46469	-1.74254	-1.46225	-1.20284	-1.49305	-1.2371	-1.31458	-0.268117	-0.74	-0.391363	0.0608425	-0.205964	-0.00908661	0.497663	1.00377	0.519551	-0.407883	-0.376539	0.282838	0.825582	0.737708	0.769236	0.929611	0.167319	inducible nitric oxide synthase	K13241
Ssa#KSS1847	0.0081862	9.10473e-06	1.72301	up	-0.458798	-0.4931	-0.521769	-0.729225	-0.681769	-0.344154	-0.410436	-0.0256309	-0.55042	-0.274965	-0.162327	-0.0713158	-0.0198965	0.127788	-0.0396042	-0.0357466	0.368942	-0.359259	0.408463	0.489023	0.158616	0.265046	0.0273685	0.132269	Pescadillo	K14843
Ssa#STIR11520	0.029996	0.000102278	2.76065	up	-1.07925	-0.886972	-1.45431	-0.993704	-0.769912	-0.606065	-0.846624	-0.152425	-0.575998	0.530263	0.0431509	-0.292747	-0.00547123	-0.210693	0.0303249	-0.19621	-0.659936	-0.502698	0.921237	0.408112	0.150431	-0.159676	0.925749	0.753972	ADP-ribosylation factor-related protein 1	0
Ssa#STIR05956	0.0423706	0.000212686	1.45885	up	-0.371257	-0.326645	-0.227402	-0.587274	-0.29704	-0.1599	-0.372417	-0.03964	0.12695	-0.0778832	-0.0460529	-0.00525665	0.526385	-0.0778642	0.146649	-0.0389261	-0.323355	0.196064	0.129222	0.516064	0.22569	-0.0341749	0.230946	0.231736	secreted frizzled-related protein 1	K02166
Ssa#STIR00154_2	0.0342243	0.00013911	2.73525	up	-1.39102	-0.889363	-1.16221	-0.826077	-1.06844	-0.282753	0.376846	0.978933	0.61708	0.149492	-0.249172	0.541444	-0.464296	-0.630303	-0.749798	-0.392799	0.107039	-0.815776	0.493764	1.02553	0.777599	-0.244346	0.746769	0.290858	interferon inducible mx protein	K14754
Ssa#STIR02011	0.00648711	6.17997e-06	1.97963	up	-1.12711	-0.822177	-0.76562	-0.622519	-0.711004	-0.616407	-0.119221	0.340846	0.0831275	-0.158741	-0.290402	0.00401211	-0.36749	-0.0435233	-0.212063	-0.413123	-0.528929	-0.0700598	0.325207	-0.037796	0.272991	0.329479	0.418813	-0.0621548	bet1 homolog	K08504
Ssa#STIR11215	0.000396575	8.8153e-08	8.28999	down	1.16369	0.194594	1.04998	0.314121	0.537599	0.940561	-0.222829	-0.789142	-4.74607	-0.214507	0.567654	-0.410855	-0.79145	-1.03428	0.33885	-0.326884	0.211793	0.254663	-2.62725	-2.3331	-2.78564	-2.39257	-1.92586	-2.04326	AF271605 microsatellite Rsa6	0
Ssa#KSS4650	0.0423706	0.000204614	2.05565	down	0.97753	0.130339	0.869659	0.363168	0.379439	0.24419	-0.224439	0.157228	-0.472594	0.437558	0.398701	-0.135441	-0.00139475	-0.174079	0.044064	-0.133108	0.314748	-0.725346	-0.576332	-0.293974	-0.529805	-0.275489	-0.963151	-0.634487	Vacuolar protein-sorting-associated protein 25	K12189
Ssa#CL266Ctg1	0.0418292	0.000199244	1.73574	down	0.0967083	-0.0383043	0.316446	0.127136	0.00224304	0.237765	-0.601999	-0.866455	-0.924189	-0.422306	-0.51842	-0.867651	0.0806913	0.0773516	0.22893	0.257902	0.320157	0.431599	-0.85065	-1.01359	-0.525545	-0.549212	-0.787002	-0.305303	Translocon-associated protein subunit gamma	K13251
Ssa#STIR02642	0.0072408	7.58777e-06	1.44685	down	0.513763	0.613932	0.551106	0.472654	0.496916	0.384189	0.234885	-0.127654	0.0351458	0.17443	-0.0739136	0.138104	0.112199	0.124063	0.260419	-0.307288	0.1744	-0.171713	-0.0118856	0.00178814	0.139293	-0.106266	-0.201146	0.0132723	microsomal glutathione s-transferase 3	K00799
Ssa#S35685356	0.0368465	0.000154448	1.40565	up	-0.325804	-0.569591	-0.293815	-0.0927396	-0.314168	-0.213933	0.24697	-0.0743318	0.124636	0.214011	0.0859618	0.394851	0.536804	-0.251288	0.0832334	-0.737345	-0.586902	-0.429191	-0.0324268	0.24376	0.277522	0.204078	0.168026	0.276401	Endothelial lipase	K01046
Ssa#S30255007	0.021303	6.02066e-05	1.99564	up	-1.01677	-1.31441	-1.04972	-1.32113	-0.744026	-0.952264	-0.699744	-0.589878	-0.878136	-0.714065	-0.840592	-0.961227	-0.0597887	0.10246	0.60863	1.11625	0.85468	0.125968	-0.202765	-0.074976	0.475559	-0.310362	-0.219199	-0.0854836	hm5_0817 beta globin	K13825
Ssa#KSS3451	0.000168655	3.2134e-08	3.25093	down	0.804883	0.724851	0.729716	0.904927	0.934589	0.370442	-0.467307	0.24711	0.631405	0.25005	0.359012	0.208054	0.0909834	0.00697422	0.496885	-0.185166	-0.134825	-0.131347	-1.04753	-1.16228	-0.86456	-1.05186	-0.660587	-0.948894	Serum amyloid A-5 protein	K17310
Ssa#STIR09395	0.0476723	0.000251297	1.40391	down	0.448172	0.54988	0.465355	0.451632	0.213695	0.143416	0.0291834	-0.187801	-0.0212498	0.263597	-0.0495129	0.0217514	0.537674	0.31917	0.118839	-0.0966768	0.218816	-0.0354052	-0.0829325	0.016408	0.0350332	-0.322239	-0.243995	-0.0668058	vesicle-associated membrane protein 8	K08512
Ssa#S35582829	0.0280858	9.09704e-05	1.44315	down	0.43263	0.261566	0.651352	0.379208	0.414381	0.388497	0.0660591	-0.150834	0.0670824	-0.276016	0.208366	0.069067	0.445208	0.12135	0.144504	-0.0498266	-0.0577807	-0.245609	-0.218567	0.00448322	0.137962	-0.0867729	-0.229589	-0.255232	Zgc:112077	K04555
Omy#CA365655	0.0286164	9.54153e-05	3.77018	down	1.21457	0.725253	0.51955	1.89696	0.466911	0.754413	0.0530324	0.0891738	0.737746	0.877029	0.969247	-0.019609	0.314144	-0.459409	-0.305795	0.165741	-0.404836	0.387774	-1.36712	-1.08432	-1.17216	-0.29128	-1.57521	-0.420039	nebulin-like	0
Ssa#STIR13083	0.0329559	0.000123489	2.10915	up	-0.541938	-0.352985	-0.499147	-0.232444	0.054841	-0.457794	0.0673733	0.0420084	0.359497	0.0377893	-0.192186	0.17477	0.864891	0.327534	0.118517	-0.139165	0.265251	-0.00910759	1.03992	0.897188	0.91274	0.40565	0.948112	0.226904	sam domain and hd domain 1	0
Ssa#STIR19466	0.0216882	6.3452e-05	1.32635	down	0.237864	0.335758	0.349895	0.360092	0.143241	0.134744	-0.163066	-0.149644	-0.174343	0.0805216	0.148019	0.0326548	0.0191746	-0.024394	-0.134313	-0.183311	-0.210735	-0.0683012	-0.327979	-0.0763349	-0.0503206	-0.140027	-0.22836	-0.0601397	TCR-alpha/delta locus	0
Ssa#STIR19845	0.0122087	1.74612e-05	1.36198	down	0.303175	0.126827	0.133932	0.266926	0.254191	0.302477	0.351137	0.00658989	0.287373	0.186821	0.285393	0.196342	-0.241728	-0.285409	-0.349455	0.0162697	-0.253776	0.0172548	-0.138343	-0.219768	-0.333472	-0.0519276	-0.325444	-0.217776	CH73-77C21 in linkage group 6	0
Omy#S15287809	0.0476839	0.000254387	1.31426	down	0.242621	0.185774	0.314411	0.2684	0.174124	0.414357	0.398622	0.268415	0.0112915	0.113057	0.0608091	0.0567083	0.0272913	-0.168313	-0.0129633	-0.035533	0.197732	0.0794439	-0.190761	0.0654201	-0.0704746	-0.0950289	-0.34331	-0.131632	Heterogeneous nuclear ribonucleoprotein A/B	0
Ssa#STIR21070	0.019359	5.04092e-05	8.55832	down	0.716751	0.818675	1.55021	1.24555	1.49695	0.413889	-0.83796	0.0444102	1.0618	-0.132589	-0.128771	0.332964	1.46505	-0.336516	-0.392055	0.139356	-0.605076	0.39457	-2.11031	-1.89029	-1.39311	-3.66438	-1.49114	-1.79273	Calcium/calmodulin-dependent protein kinase type II delta chain	0
Ssa#S31995740	0.00220672	1.19127e-06	2.0184	up	-0.413354	-0.628502	-0.615499	-0.419757	-0.345019	-0.39237	0.0286689	0.0281963	-0.0840259	-0.426862	-0.665486	-0.202123	0.304796	0.261044	-0.118559	0.110129	0.256116	0.303898	0.441227	0.592741	0.458159	0.741443	0.733623	0.297564	vitellogenin	0
Ssa#STIR15611	0.013497	2.64374e-05	1.47072	down	0.336567	0.204033	0.21836	0.326877	0.0756178	0.158418	-0.0406575	0.096735	-0.0512609	-0.0893383	0.0672941	-0.0427475	-0.0374937	0.0798483	0.0969372	0.00325012	-0.033494	0.208888	-0.159232	-0.309429	-0.200979	-0.470286	-0.515222	-0.364093	Ras-related protein Rab-7a	0
Ssa#CK991073	0.0233582	7.12071e-05	2.24921	down	0.508377	0.387068	0.361341	0.307841	0.152657	0.422118	0.336905	0.300787	0.38371	0.0862412	0.55162	0.180838	-0.175696	-0.310551	-0.561797	-0.616229	-0.600221	-0.933516	-0.761994	-0.59195	-0.466339	-1.23109	-0.703518	-1.12221	Hemoglobin subunit alpha	K13826
Ssa#STIR11823	0.00252932	1.60638e-06	2.52401	up	-0.705219	-0.688071	-0.50495	-0.99202	-0.694289	-0.997069	0.0565014	-0.308056	-0.206521	-0.183319	-0.226348	-0.289993	0.405777	0.397253	0.0776119	-0.187253	0.0590372	-0.0220013	0.931235	0.484488	0.547456	0.342183	0.799075	0.328239	interleukin-1 receptor antagonist	0
Omy#S34423996	0.0288138	9.69885e-05	1.3592	up	-0.469929	-0.238678	-0.254078	-0.260784	-0.532797	-0.394188	-0.728835	-0.457074	-0.456291	-0.450111	-0.729012	-0.514211	0.473419	0.233553	0.265268	-0.113952	-0.0461378	0.161119	-0.086627	0.120281	-0.0165048	0.167449	0.240821	0.0806627	protein EMSY-like	0
Ssa#S35505737	0.0324472	0.000116431	2.0056	up	-0.672936	-0.554939	-0.5991	-0.577574	-0.287339	-0.21934	0.0993381	0.364761	-0.0346866	0.137923	-0.137208	-0.123229	0.134586	0.0696988	0.00958252	-0.0272317	-0.0214586	-0.1702	0.990407	0.511576	0.693823	0.446808	0.399426	0.0709429	misc_rna	0
Ssa#STIR22399	0.0248551	7.65599e-05	1.55627	down	0.386874	0.510119	0.0557427	0.408003	0.136153	0.172091	-0.510842	-0.158293	0.0684357	0.133776	0.0703225	-0.321466	0.177278	0.533438	0.0206022	0.171427	-0.345729	0.0694804	-0.451938	-0.318055	-0.226623	-0.490872	-0.366993	-0.305078	polypyrimidine tract-binding protein 1	K13218
Ssa#STIR02772	0.0382414	0.000163938	2.15367	up	-1.32981	-1.29011	-1.33575	-1.29319	-0.984262	-1.10304	-1.00597	-0.699342	-1.02042	-0.941398	-1.10806	-1.1462	-0.204903	0.259525	0.73443	1.43608	0.910096	-0.00310135	-0.312963	-0.0580378	0.527061	-0.382578	-0.274402	-0.194465	hemoglobin subunit alpha	K13826
Ssa#KSS1933	0.0256973	8.07859e-05	1.62493	down	0.287039	0.666586	0.407773	0.490974	0.19277	0.194816	-0.558685	-0.332221	-0.396136	-0.169155	-0.179243	-0.409419	0.448308	0.427148	0.354075	0.178135	0.181426	0.200665	-0.276322	-0.204747	-0.320568	-0.411932	-0.382723	-0.366034	40S ribosomal protein S9	K02997
Ssa#S35693584	0.0122087	1.79029e-05	1.80026	up	-0.45484	-0.247796	-0.416062	-0.327562	-0.546051	-0.423632	-0.268617	0.192353	-0.160628	-0.00320435	-0.0715437	-0.216702	0.237516	0.163089	0.090745	-0.128264	-0.312433	0.0717325	0.572368	0.711743	0.563282	0.282453	0.291246	0.252217	Metalloproteinase inhibitor 2	0
Omy#CA371754	0.0490204	0.00026463	1.73269	up	-0.862944	-0.539761	-1.11738	-0.708159	-0.94989	-0.438633	-0.823859	-0.516997	-0.4435	-1.20827	-1.51037	-0.858191	0.0853176	0.254297	0.125583	0.214325	0.273945	-0.0834179	0.0117407	0.125414	-0.109544	0.146454	0.0526314	-0.085371	Pdgfra	K04363
Ssa#STIR22808	0.0403284	0.000186972	1.72425	down	0.181993	0.404529	0.368304	0.762987	0.354869	0.282245	0.12678	0.235073	0.0341139	-0.220017	-0.187123	-0.0713329	0.28616	0.461907	0.17619	0.277958	0.432899	0.353533	-0.134854	-0.116179	-0.5112	-0.720584	-0.262638	-0.615415	TAR DNA-binding protein 43	0
Ssa#STIR18247	0.0332992	0.00012677	1.64996	down	0.157242	0.121136	0.377334	0.593535	0.407753	0.271463	0.810077	0.959404	0.793296	0.24616	0.252283	0.263155	-0.183557	-0.208296	-0.344785	-0.352273	-0.360296	-0.461397	-0.145182	-0.250698	-0.272495	-0.717656	-0.403194	-0.616885	BAC CHORI214-107E05	0
Omy#CX256881	0.017737	4.39328e-05	1.51678	up	-0.628988	-0.857738	-0.845142	-0.494652	-0.487065	-0.613079	0.274831	0.302257	0.285117	-0.0299807	0.190482	-0.0155401	-0.787972	-0.581702	-0.614423	-0.502531	-0.482622	-0.370062	-0.221402	-0.0874825	-0.102374	0.102148	-0.0224381	0.0109549	ribosomal protein S9	K02997
Ssa#STIR21828	0.0176477	4.31511e-05	2.01076	down	0.496073	0.0485458	0.677143	0.792425	0.347453	0.605206	0.0552306	-0.334681	-0.321205	-0.208667	-0.190066	-0.372777	-0.0716	0.829776	0.406723	-0.0295529	0.673842	-0.029304	-0.150846	-0.57508	-0.600637	-0.418362	-0.866022	-0.468675	phosphoinositide-3-alpha polypeptide	K00922
Ssa#CK874859_S	0.0443501	0.00022956	2.51102	up	-0.67117	-0.725859	-0.555486	-1.08203	-0.713665	-1.4043	1.12382	0.250663	-1.34097	-0.0337973	0.266133	0.162253	-0.489922	-0.228639	-0.102561	0.077158	-0.655248	-0.0279007	0.32461	0.739426	0.847743	0.951731	-0.194444	0.148067	Zinc finger RNA-binding protein	K13203
Ssa#STIR01888	0.00982085	1.27864e-05	1.72253	up	-0.490559	-0.206475	-0.604823	-0.100844	-0.318001	-0.339939	1.08854	0.688054	0.885699	0.0477571	0.219721	0.158483	-0.129441	0.0122147	-0.145219	-0.166395	0.0796776	-0.199711	0.497032	0.333081	0.518557	0.230473	0.581987	0.485386	s100 calcium binding protein a5	0
Omy#S18158037	0.0141387	2.87345e-05	2.27531	down	0.668834	0.770442	0.446654	0.746326	0.999415	0.749949	-0.772203	-0.259048	0.0959516	-0.0721426	-0.17693	-0.196562	0.87918	0.766163	0.421292	-0.0051794	-0.0390182	0.359671	-0.162343	-0.35475	-0.35938	-0.744057	-0.212178	-0.902063	DEAH (Asp-Glu-Ala-His) box polypeptide 34	0
Omy#S40831596	0.0122087	2.05745e-05	1.58957	down	0.280519	0.503622	0.249987	0.316515	0.393932	0.013588	0.0187349	0.105595	-0.175549	0.324848	0.362632	0.207263	-0.262227	-0.411223	-0.230875	-0.19282	-0.406245	-0.246594	-0.478804	-0.253415	-0.426039	-0.398946	-0.524466	-0.172009	putative melanocortin 2 receptor	K04200
Ssa#STIR02331	0.0423706	0.000211253	1.30223	down	-0.0244074	0.160791	0.0577841	0.258812	0.128217	0.00457096	0.186263	0.204001	0.366688	0.0481758	-0.0749149	0.089016	-0.134305	-0.171352	-0.355521	-0.484354	-0.472076	-0.324918	-0.154395	-0.18697	-0.357685	-0.46086	-0.187429	-0.352785	cytochrome c oxidase subunit 4 isoform mt precursor	K02263
Ssa#TC100049	0.0492527	0.000271873	1.70193	up	-0.803165	-0.0964527	-0.294778	-0.543139	-0.650196	-0.686768	-0.160178	-0.435537	-0.467262	-0.281822	-0.523397	-0.0848217	0.093256	0.205653	0.296621	0.071856	0.0450993	0.23701	0.349558	0.555974	0.128691	0.156913	0.0983372	0.239068	CTP synthase 1	K01937
Omy#CB490338	0.0423706	0.000207321	1.33869	up	-0.245273	0.123819	-0.143132	-0.00618267	-0.0935125	-0.226769	0.00531197	-0.0647449	-0.112472	-0.0618696	-0.278502	-0.251573	0.600223	0.509866	0.323298	0.209184	0.434456	0.104223	0.366827	0.38698	0.41639	0.389235	0.190643	0.183839	metallothionein	0
Ssa#STIR15209	0.0383471	0.000166827	1.38728	up	-0.387126	-0.431258	-0.384914	-0.0905948	-0.168852	-0.314843	0.397941	0.274838	0.37512	-0.100358	0.138536	0.215479	-0.0989451	-0.120568	-0.2563	-0.332816	-0.315221	-0.297306	0.231738	0.136358	0.225169	0.194421	0.156331	0.111927	ssal-rgf-514-134	0
Ssa#S31979502	0.0192077	4.94054e-05	1.88593	up	-0.977024	-0.852444	-0.782151	-0.980097	-0.541967	-0.898072	-0.593384	-0.454522	-0.905667	-0.405511	-0.721875	-0.761222	0.109623	0.274042	0.655818	1.07155	0.80214	0.0418034	0.00804329	0.187386	0.511765	-0.165746	-0.151469	0.069911	Hemoglobin subunit beta-1	K13825
Ssa#S35509422	0.0476839	0.000254219	1.78381	up	-0.606822	-1.09832	-0.922683	-1.1786	-0.673905	-0.99145	-0.127834	-0.280765	-0.0521629	-0.294426	0.693178	-0.246112	-0.616617	-0.350191	0.0892177	0.484969	-0.00750923	-0.117132	-0.564497	0.253602	-0.112481	-0.067709	-0.113122	0.142183	titin transcript variant n2	K12567
Ssa#STIR25424	0.0327016	0.000120459	3.69701	up	-0.992582	-0.179737	-0.366357	-0.503794	-1.13234	-1.74206	-1.69931	-1.67474	-3.58789	-0.859139	-0.930735	-1.19067	2.0072	0.273063	0.737941	0.105613	0.0138297	-1.24799	1.19514	0.204769	1.16898	1.50161	1.00134	1.32946	ras-related protein rab-10	K07903
Ssa#S31995557	0.038653	0.000174042	1.51381	down	0.227921	0.400248	0.29127	0.312644	0.183673	0.0393333	0.74046	0.0598397	0.0591459	0.0678697	0.0515966	-0.109542	-0.0452127	-0.0516958	-0.13083	-0.092874	0.0893989	-0.178301	-0.253932	-0.169104	-0.282243	-0.236295	-0.665493	-0.526937	Golgi-associated plant pathogenesis-related protein 1	0
Omy#utu04b09	0.0122087	1.90729e-05	2.62731	up	-0.749236	-1.33529	-0.775258	-0.596012	-0.486834	-0.53931	-0.110512	0.0951719	0.337123	-0.210771	-0.0947313	0.0958052	-0.037323	0.489846	-0.0461054	0.286744	-0.119486	0.262576	0.815906	0.692981	0.596352	0.533117	0.796435	0.444787	complement factor H precursor	0
Ssa#STIR21285	0.011378	1.5175e-05	1.27697	up	-0.179433	-0.0435953	-0.242914	-0.0531569	-0.0812836	-0.133913	0.434302	0.285086	0.418542	-0.179236	-0.147484	-0.0271511	0.0205021	0.18834	-0.167947	0.382419	0.194839	0.162165	0.351947	0.255955	0.243195	0.157681	0.24359	0.129676	glutamine synthetase	K01915
Omy#S22921460	0.0332992	0.00013112	3.29583	up	-1.23675	-1.33811	-2.28046	-1.83962	-1.48935	-0.697004	-0.197093	-0.263768	-1.0945	-0.00572586	-0.0772505	-0.103753	0.0265808	-0.0270629	-0.444423	-0.269222	-1.37428	-0.385065	0.708982	0.464165	-0.0654917	0.421923	0.182554	-0.269591	hypothetical protein LOC799147	0
Ssa#CX353227	0.0332992	0.000130332	1.37919	up	-0.247222	-0.0961742	-0.0939369	-0.0779862	0.11459	0.0585699	0.869228	0.594229	0.604426	0.0729132	0.255684	0.298173	0.104161	0.500718	-0.0811911	0.281487	0.444582	0.155049	0.331217	0.222202	0.621269	0.439609	0.478139	0.348361	hypothetical protein LOC493609	K04364
Ssa#STIR04019	0.0327397	0.000121639	1.33212	up	-0.15159	-0.209656	-0.289441	-0.00929928	-0.0261755	-0.163238	0.278851	0.443517	0.507669	0.0371523	0.146815	0.231446	-0.108698	0.0584726	0.116054	0.129189	0.0983829	0.0766382	0.349648	0.284733	0.417772	0.337245	0.151214	0.0923452	atp synthase subunitmitochondrial	K02130
Ssa#STIR15901	0.0335162	0.000133929	1.85171	up	0.0327024	0.161388	-0.270853	0.498439	0.29288	-0.0915737	0.31474	0.148267	0.453298	0.365217	0.133797	0.596391	1.06209	0.77268	0.489247	-0.0283756	0.443732	0.245525	1.35588	0.961599	0.930181	1.05048	1.00955	0.648463	SAM domain and HD domain-containing protein 1	0
Ssa#S24638283	0.0324705	0.000118367	1.79052	up	0.120753	-0.413264	0.326655	-0.0896511	0.0135345	0.134666	-0.00327396	0.979506	0.630005	-0.00525951	-0.863425	0.0303435	0.150633	0.605649	0.0843244	-0.0533996	0.951958	-0.220524	0.843992	0.947672	0.883627	0.994351	0.850937	0.614379	estrogen receptor alpha	K08550
Ssa#S35531813	0.00489084	3.58995e-06	1.35834	up	-0.263637	-0.302732	-0.287482	-0.219464	-0.177285	-0.121071	0.178386	0.188166	0.225045	-0.0992794	-0.285599	-0.0551481	-0.0553589	0.133981	0.0212545	0.267251	0.190142	0.148251	0.216918	0.32349	0.287653	0.190526	0.0684576	0.192369	Probable Bax inhibitor 1	0
Ssa#STIR16539	7.5195e-05	1.17009e-08	3.66965	down	0.430343	1.00183	0.812966	0.832984	0.880095	0.763522	-0.360904	-0.165396	-0.270325	-0.272647	-0.222597	-0.89987	0.487963	0.416761	0.037138	0.493333	0.396842	-0.119762	-1.22589	-1.27333	-0.797177	-0.921516	-1.23843	-1.07578	hypothetical protein LOC407625	0
Ssa#STIR00119_2	0.0370377	0.000156426	1.98622	up	-1.30735	-1.30027	-1.13522	-1.11915	-0.776026	-0.915952	-0.603606	-0.35287	-0.722195	-0.755869	-0.849103	-0.832566	-0.659387	0.152883	0.535137	1.47537	0.904957	-0.042593	-0.316451	-0.0663252	0.522356	-0.29603	-0.20818	-0.249168	hemoglobin subunit alpha	K13826
Ssa#S18838793	0.0058391	5.1918e-06	2.95884	down	0.440652	0.672051	0.610832	1.08714	1.10186	0.498149	-0.377866	0.428947	0.829608	0.23894	0.179243	0.137714	0.160098	-0.138667	0.428708	-0.176154	-0.179702	-0.0731249	-0.86496	-0.838231	-0.756354	-0.779813	-0.661244	-1.0789	Serum amyloid A-5 protein	K17310
Ssa#S19102666	3.49938e-05	1.11123e-09	11.546	down	0.546109	1.03409	0.858437	0.913821	1.0628	0.797283	0.803692	-0.598959	-0.154109	-0.164515	-0.00766373	-0.0389509	0.631522	0.145447	0.225993	0.215107	0.53614	-0.0358715	-2.53181	-2.59087	-2.23356	-2.75722	-3.02721	-2.82269	tissue inhibitor of metalloproteinase 2	0
Ssa#STIR18720	0.0122087	2.09352e-05	1.39666	up	-0.296076	-0.344851	-0.188839	-0.167068	-0.19149	-0.0194044	-0.103441	0.252332	0.10558	-0.0862236	-0.038558	0.0779476	-0.0199299	0.424647	0.187517	0.163776	0.00412655	0.364142	0.344008	0.241141	0.0887632	0.301072	0.410731	0.298409	heparin cofactor ii	K03912
Ssa#STIR24316	0.0423706	0.000213965	1.34443	up	-0.176479	-0.0820045	-0.235635	0.0469656	-0.0736618	0.0510473	0.153331	0.455563	0.265022	0.0502186	0.150771	0.139807	0.00354481	0.161871	-0.0384073	0.208154	0.231078	0.241823	0.489964	0.529655	0.208791	0.376262	0.287112	0.200437	adenylate cyclase 7	K08047
Ssa#S31987814	0.020132	5.56187e-05	7.09936	down	0.531557	1.18789	1.74427	1.6237	0.312462	1.03323	0.404648	-0.837598	-0.00414278	-1.56424	-1.08059	-1.31679	-0.12678	0.990442	0.612011	1.58403	1.35791	1.51879	-3.08028	-1.18199	-2.01248	-2.06147	-1.25726	-0.93955	Butyrophilin subfamily 1 member A1 precursor	K06712
Ssa#DW584496	0.0270197	8.66595e-05	1.52244	up	-0.445519	-0.267692	-0.624319	-0.362689	-0.518506	-0.348982	0.410589	0.388263	0.158727	-0.0336876	-0.13898	-0.0485249	-0.762673	-0.26512	-0.00745583	-0.000929356	0.00663376	-0.194269	0.153962	0.282758	0.190269	0.372002	0.227002	-0.155365	Strn3 protein	K17608

## Sheet: Table S3
KO	ProbeName	p (T-test)	p (Corr) T-test	Regulation	FC	KEGG_Abbreviation	ProteinName_KEGG	Signal transduction	Immune system	Cell communication	Signaling molecules and interaction	Digestive system	Nervous system	Circulatory system	Translation	Carbohydrate metabolism	Development	Endocrine system	Glycan biosynthesis and metabolism	Energy metabolism	Lipid metabolism	Assigned to	Sub-group	Genes within sub-group	Genes assigned to sub-group
K16595	Ssa#STIR05684	2.04415e-05	0.0122087	down	-3.24256	CCL3	C-C motif chemokine 3	Signal transduction	Immune system	#N/A	Signaling molecules and interaction	#N/A	#N/A	#N/A	#N/A	#N/A	#N/A	#N/A	#N/A	#N/A	#N/A	Signal transduction	Signal transduction	21	21
K04237	Omy#S34426178	0.01583	0.407544	down	-3.027	PARD3	partitioning defective protein 3	Signal transduction	Immune system	#N/A	Signaling molecules and interaction	#N/A	#N/A	#N/A	#N/A	#N/A	#N/A	#N/A	#N/A	#N/A	#N/A	Signal transduction	Immune system	15	10
K05512	Ssa#S30284112	0.0487138	0.595746	up	3.4824	CCL19, ELC	C-C motif chemokine 19	Signal transduction	Immune system	#N/A	Signaling molecules and interaction	#N/A	#N/A	#N/A	#N/A	#N/A	#N/A	#N/A	#N/A	#N/A	#N/A	Signal transduction	Cell communication	14	5
K04734	Omy#BX082697	0.0348578	0.536777	down	-2.03532	NFKBIA	NF-kappa-B inhibitor alpha	Signal transduction	Immune system	#N/A	#N/A	#N/A	#N/A	#N/A	#N/A	#N/A	Development	#N/A	#N/A	#N/A	#N/A	Signal transduction	Signaling molecules and interaction	13	2
K04430	Ssa#S30242337	0.0398468	0.55879	up	2.43519	MAP2K4, MKK4	mitogen-activated protein kinase kinase 4 [EC:2.7.12.2]	Signal transduction	Immune system	#N/A	#N/A	#N/A	#N/A	#N/A	#N/A	#N/A	#N/A	Endocrine system	#N/A	#N/A	#N/A	Signal transduction	Digestive system	8	6
K04363	Omy#CA371754	0.00026463	0.0490204	up	1.73269	PDGFRA	platelet-derived growth factor receptor alpha [EC:2.7.10.1]	Signal transduction	#N/A	Cell communication	Signaling molecules and interaction	#N/A	#N/A	#N/A	#N/A	#N/A	#N/A	#N/A	#N/A	#N/A	#N/A	Signal transduction	Nervous system	7	0
K06269	Ssa#STIR10003	0.00166653	0.134566	down	-2.23817	PPP1C	serine/threonine-protein phosphatase PP1 catalytic subunit [EC:3.1.3.16]	Signal transduction	#N/A	Cell communication	#N/A	#N/A	Nervous system	Circulatory system	#N/A	#N/A	#N/A	#N/A	#N/A	#N/A	#N/A	Signal transduction	Circulatory system	5	1
K02105	Ssa#TC81167	0.0373343	0.549646	up	2.95321	CTNNB1	catenin beta 1	Signal transduction	#N/A	Cell communication	#N/A	#N/A	#N/A	#N/A	#N/A	#N/A	#N/A	#N/A	#N/A	#N/A	#N/A	Signal transduction	Translation	5	5
K16060	Ssa#STIR00014_2	0.0481001	0.593617	up	1.67395	BIRC2_3	baculoviral IAP repeat-containing protein 2/3	Signal transduction	#N/A	Cell communication	#N/A	#N/A	#N/A	#N/A	#N/A	#N/A	#N/A	#N/A	#N/A	#N/A	#N/A	Signal transduction	Carbohydrate metabolism	3	3
K05689	Ssa#S35585092	0.0220798	0.4696	up	2.05675	CDHE, CDH1	cadherin 1, type 1, E-cadherin	Signal transduction	#N/A	#N/A	Signaling molecules and interaction	#N/A	#N/A	#N/A	#N/A	#N/A	#N/A	#N/A	#N/A	#N/A	#N/A	Signal transduction	Development	4	0
K05477	Ssa#S31975856_S	0.029777	0.510734	down	-3.89694	TNFSF14, LIGHT	tumor necrosis factor ligand superfamily member 14	Signal transduction	#N/A	#N/A	Signaling molecules and interaction	#N/A	#N/A	#N/A	#N/A	#N/A	#N/A	#N/A	#N/A	#N/A	#N/A	Signal transduction	Endocrine system	4	0
K03160	Ssa#STIR25265	0.0379095	0.552483	up	3.23925	TNFRSF3, LTBR	lymphotoxin beta receptor TNFR superfamily member 3	Signal transduction	#N/A	#N/A	Signaling molecules and interaction	#N/A	#N/A	#N/A	#N/A	#N/A	#N/A	#N/A	#N/A	#N/A	#N/A	Signal transduction	Glycan biosynthesis and metabolism	4	4
K04515	Ssa#CB516524	0.0264027	0.494616	down	-2.157	CAMK2	calcium/calmodulin-dependent protein kinase (CaM kinase) II [EC:2.7.11.17]	Signal transduction	#N/A	#N/A	#N/A	#N/A	Nervous system	#N/A	#N/A	#N/A	#N/A	Endocrine system	#N/A	#N/A	#N/A	Signal transduction	Energy metabolism	1	1
K04498	Ssa#S30281881	0.00552136	0.251928	up	2.64996	EP300, CREBBP, KAT3	E1A/CREB-binding protein [EC:2.3.1.48]	Signal transduction	#N/A	#N/A	#N/A	#N/A	Nervous system	#N/A	#N/A	#N/A	#N/A	#N/A	#N/A	#N/A	#N/A	Signal transduction	Lipid metabolism	0	0
K12075	Omy#TC153132	0.000166629	0.0383471	up	2.24336	DLG2_3	discs large protein 2/3	Signal transduction	#N/A	#N/A	#N/A	#N/A	#N/A	#N/A	#N/A	#N/A	#N/A	#N/A	#N/A	#N/A	#N/A	Signal transduction	Total	104	58
K02085	Ssa#STIR21263	0.00197091	0.145989	down	-1.77061	APC	adenomatosis polyposis coli protein	Signal transduction	#N/A	#N/A	#N/A	#N/A	#N/A	#N/A	#N/A	#N/A	#N/A	#N/A	#N/A	#N/A	#N/A	Signal transduction
K03094	Ssa#STIR17537	0.00224852	0.155965	up	1.87635	SKP1, CBF3D	S-phase kinase-associated protein 1	Signal transduction	#N/A	#N/A	#N/A	#N/A	#N/A	#N/A	#N/A	#N/A	#N/A	#N/A	#N/A	#N/A	#N/A	Signal transduction	Unique essGenes that were also differentially expressed between domesticated and wild embryos based on a T-test, p<0.05
K10162	Omy#BX871268	0.0123629	0.371136	up	1.8262	BAMBI	BMP and activin membrane-bound inhibitor	Signal transduction	#N/A	#N/A	#N/A	#N/A	#N/A	#N/A	#N/A	#N/A	#N/A	#N/A	#N/A	#N/A	#N/A	Signal transduction
K04501	Ssa#CK878914	0.0150115	0.400453	up	1.78814	SMAD4	mothers against decapentaplegic homolog 4	Signal transduction	#N/A	#N/A	#N/A	#N/A	#N/A	#N/A	#N/A	#N/A	#N/A	#N/A	#N/A	#N/A	#N/A	Signal transduction
K04465	Ssa#S30275403	0.0191768	0.436186	up	1.78726	NR4A1, HMR	nuclear receptor subfamily 4 group A member 1	Signal transduction	#N/A	#N/A	#N/A	#N/A	#N/A	#N/A	#N/A	#N/A	#N/A	#N/A	#N/A	#N/A	#N/A	Signal transduction
K04360	Ssa#TC111617	0.0269422	0.496886	up	2.98564	NTRK2, TRKB	neurotrophic tyrosine kinase receptor type 2 [EC:2.7.10.1]	Signal transduction	#N/A	#N/A	#N/A	#N/A	#N/A	#N/A	#N/A	#N/A	#N/A	#N/A	#N/A	#N/A	#N/A	Signal transduction
K08042	Omy#BX890098	0.0495324	0.5994	up	1.87987	ADCY2	adenylate cyclase 2 [EC:4.6.1.1]	#N/A	Immune system	Cell communication	#N/A	Digestive system	Nervous system	Circulatory system	#N/A	#N/A	#N/A	Endocrine system	#N/A	#N/A	#N/A	Immune system
K00922	Ssa#STIR21828	4.31511e-05	0.0176477	down	-2.01076	PIK3C	phosphatidylinositol-4,5-bisphosphate 3-kinase [EC:2.7.1.153]	#N/A	Immune system	Cell communication	#N/A	#N/A	#N/A	#N/A	#N/A	#N/A	Development	#N/A	#N/A	#N/A	#N/A	Immune system
K05703	Ssa#STIR23204	0.0173864	0.421813	down	-4.12498	FYN	tyrosine-protein kinase Fyn [EC:2.7.10.2]	#N/A	Immune system	Cell communication	#N/A	#N/A	#N/A	#N/A	#N/A	#N/A	Development	#N/A	#N/A	#N/A	#N/A	Immune system
K05736	Omy#TC150359	0.00168601	0.13515	down	-1.74383	PAK7	p21-activated kinase 7 [EC:2.7.11.1]	#N/A	Immune system	Cell communication	#N/A	#N/A	#N/A	#N/A	#N/A	#N/A	#N/A	#N/A	#N/A	#N/A	#N/A	Immune system
K05730	Ssa#TC104487	0.0180282	0.427255	down	-2.34453	VAV	guanine nucleotide exchange factor VAV	#N/A	Immune system	Cell communication	#N/A	#N/A	#N/A	#N/A	#N/A	#N/A	#N/A	#N/A	#N/A	#N/A	#N/A	Immune system
K05414	Omy#S34880408	0.00841135	0.309977	down	-4.17434	IFNA	interferon alpha	#N/A	Immune system	#N/A	Signaling molecules and interaction	#N/A	#N/A	#N/A	#N/A	#N/A	#N/A	#N/A	#N/A	#N/A	#N/A	Immune system
K05514	Ssa#STIR09119	0.040968	0.563324	down	-2.14838	CCLX	C-C motif chemokine, other	#N/A	Immune system	#N/A	Signaling molecules and interaction	#N/A	#N/A	#N/A	#N/A	#N/A	#N/A	#N/A	#N/A	#N/A	#N/A	Immune system
K05416	Ssa#STIR04788	3.39307e-07	0.00106851	down	-2.50536	CXCL9	C-X-C motif chemokine 9	#N/A	Immune system	#N/A	Signaling molecules and interaction	#N/A	#N/A	#N/A	#N/A	#N/A	#N/A	#N/A	#N/A	#N/A	#N/A	Immune system
K07818	Omy#S22921460	0.00013112	0.0332992	up	3.29583	PRF1	perforin 1	#N/A	Immune system	#N/A	#N/A	#N/A	#N/A	#N/A	#N/A	#N/A	#N/A	#N/A	#N/A	#N/A	#N/A	Immune system
K12365	Omy#S15319930	0.0256836	0.491133	up	2.14569	PREX1	phosphatidylinositol-3,4,5-trisphosphate-dependent Rac exchanger 1 protein	#N/A	Immune system	#N/A	#N/A	#N/A	#N/A	#N/A	#N/A	#N/A	#N/A	#N/A	#N/A	#N/A	#N/A	Immune system
K06236	Ssa#DY724000	0.0119889	0.366901	down	-3.20961	COL1AS	collagen, type I/II/III/V/XI/XXIV/XXVII, alpha	#N/A	#N/A	Cell communication	Signaling molecules and interaction	#N/A	#N/A	#N/A	#N/A	#N/A	#N/A	#N/A	#N/A	#N/A	#N/A	Cell communication
K04959	Ssa#S35549567	0.0015055	0.129317	down	-3.86686	ITPR2	inositol 1,4,5-triphosphate receptor type 2	#N/A	#N/A	Cell communication	#N/A	Digestive system	Nervous system	Circulatory system	#N/A	#N/A	#N/A	Endocrine system	#N/A	#N/A	#N/A	Cell communication
K06270	Omy#S22911635	0.0306492	0.514504	up	1.68952	PPP1R12A, MYPT1	protein phosphatase 1 regulatory subunit 12A	#N/A	#N/A	Cell communication	#N/A	#N/A	Nervous system	Circulatory system	#N/A	#N/A	#N/A	#N/A	#N/A	#N/A	#N/A	Cell communication
K07374	Ssa#EG868694	0.0042166	0.219881	up	3.59601	TUBA	tubulin alpha	#N/A	#N/A	Cell communication	#N/A	#N/A	#N/A	#N/A	#N/A	#N/A	#N/A	#N/A	#N/A	#N/A	#N/A	Cell communication
K06271	Ssa#S35476056	0.0443385	0.578068	down	-1.86132	TLN	talin	#N/A	#N/A	Cell communication	#N/A	#N/A	#N/A	#N/A	#N/A	#N/A	#N/A	#N/A	#N/A	#N/A	#N/A	Cell communication
K05148	Ssa#STIR03376	0.0344705	0.533976	down	-4.16188	TNFRSF11B, OPG	tumor necrosis factor receptor superfamily member 11B	#N/A	#N/A	#N/A	Signaling molecules and interaction	#N/A	#N/A	#N/A	#N/A	#N/A	Development	#N/A	#N/A	#N/A	#N/A	Signaling molecules and interaction
K06254	Omy#S18094456	0.0375084	0.551179	down	-3.1771	AGRN	agrin	#N/A	#N/A	#N/A	Signaling molecules and interaction	#N/A	#N/A	#N/A	#N/A	#N/A	#N/A	#N/A	#N/A	#N/A	#N/A	Signaling molecules and interaction
K04964	Ssa#S32011228	0.0330948	0.52772	up	1.93051	TRPC1	transient receptor potential cation channel subfamily C member 1	#N/A	#N/A	#N/A	#N/A	Digestive system	Nervous system	#N/A	#N/A	#N/A	#N/A	#N/A	#N/A	#N/A	#N/A	Digestive system
K14704	Ssa#S48406427	0.00374966	0.207159	up	3.28611	SLC26A6	solute carrier family 26 (sulfate anion transporter), member 6	#N/A	#N/A	#N/A	#N/A	Digestive system	#N/A	#N/A	#N/A	#N/A	#N/A	#N/A	#N/A	#N/A	#N/A	Digestive system
K10951	Ssa#S31974407	0.0142466	0.390452	down	-3.77837	SLC12A2, NKCC1	solute carrier family 12 (sodium/potassium/chloride transporter), member 2	#N/A	#N/A	#N/A	#N/A	Digestive system	#N/A	#N/A	#N/A	#N/A	#N/A	#N/A	#N/A	#N/A	#N/A	Digestive system
K07901	Ssa#S32012558	0.0200558	0.447609	up	1.59414	RAB8A, MEL	Ras-related protein Rab-8A	#N/A	#N/A	#N/A	#N/A	Digestive system	#N/A	#N/A	#N/A	#N/A	#N/A	#N/A	#N/A	#N/A	#N/A	Digestive system
K14077	Ssa#STIR25985	0.0285895	0.506933	down	-1.73747	TPCN2	two pore calcium channel protein 2	#N/A	#N/A	#N/A	#N/A	Digestive system	#N/A	#N/A	#N/A	#N/A	#N/A	#N/A	#N/A	#N/A	#N/A	Digestive system
K05011	Omy#S15244459	0.0387253	0.554631	up	1.58904	CLCN2	chloride channel 2	#N/A	#N/A	#N/A	#N/A	Digestive system	#N/A	#N/A	#N/A	#N/A	#N/A	#N/A	#N/A	#N/A	#N/A	Digestive system
K12332	Omy#S15340569	0.000218168	0.0426728	down	-12.5678	CALCA	calcitonin	#N/A	#N/A	#N/A	#N/A	#N/A	#N/A	Circulatory system	#N/A	#N/A	#N/A	#N/A	#N/A	#N/A	#N/A	Circulatory system
K03262	Ssa#S35486379	2.05808e-05	0.0122087	up	2.08939	EIF5	translation initiation factor 5	#N/A	#N/A	#N/A	#N/A	#N/A	#N/A	#N/A	Translation	#N/A	#N/A	#N/A	#N/A	#N/A	#N/A	Translation
K02937	Ssa#TC96889_S	0.000383851	0.0615539	up	1.87599	RP-L7e, RPL7	large subunit ribosomal protein L7e	#N/A	#N/A	#N/A	#N/A	#N/A	#N/A	#N/A	Translation	#N/A	#N/A	#N/A	#N/A	#N/A	#N/A	Translation
K02934	Ssa#S18885712	0.00199582	0.146176	up	2.51989	RP-L6e, RPL6	large subunit ribosomal protein L6e	#N/A	#N/A	#N/A	#N/A	#N/A	#N/A	#N/A	Translation	#N/A	#N/A	#N/A	#N/A	#N/A	#N/A	Translation
K02890	Ssa#S30294756_S	0.0115989	0.364446	up	1.662	RP-L22, MRPL22, rplV	large subunit ribosomal protein L22	#N/A	#N/A	#N/A	#N/A	#N/A	#N/A	#N/A	Translation	#N/A	#N/A	#N/A	#N/A	#N/A	#N/A	Translation
K03250	Ssa#S31973878	0.0380655	0.552633	up	2.71168	EIF3E, INT6	translation initiation factor 3 subunit E	#N/A	#N/A	#N/A	#N/A	#N/A	#N/A	#N/A	Translation	#N/A	#N/A	#N/A	#N/A	#N/A	#N/A	Translation
K00850	Ssa#S35505408	2.99355e-09	4.12708e-05	up	3.72239	pfkA, PFK	6-phosphofructokinase 1 [EC:2.7.1.11]	#N/A	#N/A	#N/A	#N/A	#N/A	#N/A	#N/A	#N/A	Carbohydrate metabolism	#N/A	#N/A	#N/A	#N/A	#N/A	Carbohydrate metabolism
K12047	Ssa#S31963685	0.00185037	0.140765	up	1.7605	MGAM	maltase-glucoamylase [EC:3.2.1.20 3.2.1.3]	#N/A	#N/A	#N/A	#N/A	#N/A	#N/A	#N/A	#N/A	Carbohydrate metabolism	#N/A	#N/A	#N/A	#N/A	#N/A	Carbohydrate metabolism
K00965	Ssa#STIR24337	0.00195143	0.145622	up	1.74564	galT, GALT	UDPglucose--hexose-1-phosphate uridylyltransferase [EC:2.7.7.12]	#N/A	#N/A	#N/A	#N/A	#N/A	#N/A	#N/A	#N/A	Carbohydrate metabolism	#N/A	#N/A	#N/A	#N/A	#N/A	Carbohydrate metabolism
K07971	Ssa#S35562886	0.00347816	0.200431	up	3.25557	B3GNT4	beta-1,3-N-acetylglucosaminyltransferase 4 [EC:2.4.1.-]	#N/A	#N/A	#N/A	#N/A	#N/A	#N/A	#N/A	#N/A	#N/A	#N/A	#N/A	Glycan biosynthesis and metabolism	#N/A	#N/A	Glycan biosynthesis and metabolism
K03663	Ssa#S35565509	0.00944118	0.33331	up	1.95599	FUT9	4-galactosyl-N-acetylglucosaminide 3-alpha-L-fucosyltransferase [EC:2.4.1.152]	#N/A	#N/A	#N/A	#N/A	#N/A	#N/A	#N/A	#N/A	#N/A	#N/A	#N/A	Glycan biosynthesis and metabolism	#N/A	#N/A	Glycan biosynthesis and metabolism
K07819	Ssa#CK873671	0.0265724	0.495437	up	1.7561	B3GALT1	beta-1,3-galactosyltransferase 1 [EC:2.4.1.-]	#N/A	#N/A	#N/A	#N/A	#N/A	#N/A	#N/A	#N/A	#N/A	#N/A	#N/A	Glycan biosynthesis and metabolism	#N/A	#N/A	Glycan biosynthesis and metabolism
K00781	Ssa#S35508055_S	0.0292947	0.508601	down	-2.22558	SIAT6	N-acetyllactosaminide alpha-2,3-sialyltransferase (sialyltransferase 6) [EC:2.4.99.6]	#N/A	#N/A	#N/A	#N/A	#N/A	#N/A	#N/A	#N/A	#N/A	#N/A	#N/A	Glycan biosynthesis and metabolism	#N/A	#N/A	Glycan biosynthesis and metabolism
K00814	Ssa#S31973955	0.00197393	0.145989	up	8.53775	GPT, ALT	alanine transaminase [EC:2.6.1.2]	#N/A	#N/A	#N/A	#N/A	#N/A	#N/A	#N/A	#N/A	#N/A	#N/A	#N/A	#N/A	Energy metabolism	#N/A	Energy metabolism
K04371	Ssa#S31988999	0.211733	0.827917	down	-1.75076	MAPK1_3	mitogen-activated protein kinase 1/3 [EC:2.7.11.24]	Signal transduction	Immune system	Cell communication	#N/A	#N/A	Nervous system	Circulatory system	#N/A	#N/A	Development	Endocrine system	#N/A	#N/A	#N/A
K04366	Ssa#EG836039	0.21383	0.82943	up	1.65903	RAF1	RAF proto-oncogene serine/threonine-protein kinase [EC:2.7.11.1]	Signal transduction	Immune system	Cell communication	#N/A	#N/A	Nervous system	Circulatory system	#N/A	#N/A	#N/A	Endocrine system	#N/A	#N/A	#N/A
K03099	Omy#BX880834	0.399916	0.900681	down	-1.37168	SOS	son of sevenless	Signal transduction	Immune system	Cell communication	#N/A	#N/A	#N/A	#N/A	#N/A	#N/A	#N/A	Endocrine system	#N/A	#N/A	#N/A
K04438	Ssa#CX354825	0.286377	0.867658	up	2.07332	CRK, CRKII	proto-oncogene C-crk	Signal transduction	Immune system	Cell communication	#N/A	#N/A	#N/A	#N/A	#N/A	#N/A	#N/A	#N/A	#N/A	#N/A	#N/A
K16342	Omy#TC164585	0.128088	0.751142	down	-2.36419	PLA2G4, CPLA2	cytosolic phospholipase A2 [EC:3.1.1.4]	Signal transduction	Immune system	#N/A	#N/A	#N/A	Nervous system	Circulatory system	#N/A	#N/A	#N/A	Endocrine system	#N/A	#N/A	#N/A
K04348	Ssa#DW588288	0.156128	0.779077	down	-1.99568	PPP3C, CNA	serine/threonine-protein phosphatase 2B catalytic subunit [EC:3.1.3.16]	Signal transduction	Immune system	#N/A	#N/A	#N/A	Nervous system	#N/A	#N/A	#N/A	Development	#N/A	#N/A	#N/A	#N/A
K06268	Ssa#TC105722	0.574078	0.938003	down	-1.2493	PPP3R, CNB	serine/threonine-protein phosphatase 2B regulatory subunit	Signal transduction	Immune system	#N/A	#N/A	#N/A	Nervous system	#N/A	#N/A	#N/A	Development	#N/A	#N/A	#N/A	#N/A
K04347	Ssa#KSS3933_S	0.730262	0.962008	up	1.25402	GNG12	guanine nucleotide-binding protein G(I)/G(S)/G(O) subunit gamma-12	Signal transduction	Immune system	#N/A	#N/A	#N/A	Nervous system	#N/A	#N/A	#N/A	#N/A	#N/A	#N/A	#N/A	#N/A
K04433	Omy#S22932024	0.0513105	0.605628	up	1.77306	MAP2K6, MKK6	mitogen-activated protein kinase kinase 6 [EC:2.7.12.2]	Signal transduction	Immune system	#N/A	#N/A	#N/A	#N/A	#N/A	#N/A	#N/A	Development	Endocrine system	#N/A	#N/A	#N/A
K04467	Omy#BE669068	0.166558	0.788258	down	-1.88866	IKBKA, IKKA, CHUK	inhibitor of nuclear factor kappa-B kinase subunit alpha [EC:2.7.11.10]	Signal transduction	Immune system	#N/A	#N/A	#N/A	#N/A	#N/A	#N/A	#N/A	Development	#N/A	#N/A	#N/A	#N/A
K05856	Ssa#S30270592_S	0.19748	0.816517	up	2.44577	LCK	lymphocyte cell-specific protein tyrosine kinase [EC:2.7.10.2]	Signal transduction	Immune system	#N/A	#N/A	#N/A	#N/A	#N/A	#N/A	#N/A	Development	#N/A	#N/A	#N/A	#N/A
K05855	Omy#S15257265	0.228123	0.836728	down	-1.80626	SYK	spleen tyrosine kinase [EC:2.7.10.2]	Signal transduction	Immune system	#N/A	#N/A	#N/A	#N/A	#N/A	#N/A	#N/A	Development	#N/A	#N/A	#N/A	#N/A
K04427	Omy#S18095775	0.257264	0.855324	up	1.63187	MAP3K7, TAK1	mitogen-activated protein kinase kinase kinase 7 [EC:2.7.11.25]	Signal transduction	Immune system	#N/A	#N/A	#N/A	#N/A	#N/A	#N/A	#N/A	Development	#N/A	#N/A	#N/A	#N/A
K07209	Ssa#EG816410	0.308545	0.876219	down	-1.69315	IKBKB, IKKB	inhibitor of nuclear factor kappa-B kinase subunit beta [EC:2.7.11.10]	Signal transduction	Immune system	#N/A	#N/A	#N/A	#N/A	#N/A	#N/A	#N/A	Development	#N/A	#N/A	#N/A	#N/A
K07370	Ssa#EG853332	0.446553	0.912248	down	-1.70057	BTK	Bruton agammaglobulinemia tyrosine kinase [EC:2.7.10.2]	Signal transduction	Immune system	#N/A	#N/A	#N/A	#N/A	#N/A	#N/A	#N/A	Development	#N/A	#N/A	#N/A	#N/A
K12076	Ssa#TC88397	0.121516	0.742981	up	2.51168	DLG1	disks large protein 1	Signal transduction	Immune system	#N/A	#N/A	#N/A	#N/A	#N/A	#N/A	#N/A	#N/A	#N/A	#N/A	#N/A	#N/A
K07360	Ssa#S31979655	0.251771	0.852078	up	2.16418	ZAP70	tyrosine-protein kinase ZAP-70 [EC:2.7.10.2]	Signal transduction	Immune system	#N/A	#N/A	#N/A	#N/A	#N/A	#N/A	#N/A	#N/A	#N/A	#N/A	#N/A	#N/A
K10151	Ssa#S30239724	0.149226	0.77455	up	1.65233	CCND2	cyclin D2	Signal transduction	#N/A	Cell communication	#N/A	#N/A	#N/A	#N/A	#N/A	#N/A	#N/A	#N/A	#N/A	#N/A	#N/A
K04386	Ssa#TC104083	0.148801	0.773832	down	-2.49756	NA	NA	Signal transduction	#N/A	#N/A	Signaling molecules and interaction	#N/A	#N/A	#N/A	#N/A	#N/A	Development	#N/A	#N/A	#N/A	#N/A
K05473	Ssa#DY740104	0.197231	0.816517	down	-1.80585	TNFSF11, RANKL	tumor necrosis factor ligand superfamily member 11	Signal transduction	#N/A	#N/A	Signaling molecules and interaction	#N/A	#N/A	#N/A	#N/A	#N/A	Development	#N/A	#N/A	#N/A	#N/A
K05476	Ssa#S35670089	0.103501	0.716183	down	-1.88208	TNFSF13B, TNFSF20	tumor necrosis factor ligand superfamily member 13B	Signal transduction	#N/A	#N/A	Signaling molecules and interaction	#N/A	#N/A	#N/A	#N/A	#N/A	#N/A	#N/A	#N/A	#N/A	#N/A
K06527	Ssa#STIR44286	0.212232	0.828214	down	-1.83072	VCAM1	vascular cell adhesion molecule 1	Signal transduction	#N/A	#N/A	Signaling molecules and interaction	#N/A	#N/A	#N/A	#N/A	#N/A	#N/A	#N/A	#N/A	#N/A	#N/A
K04665	Ssa#S22158627	0.657708	0.949551	up	1.262	AMH	anti-mullerian hormone	Signal transduction	#N/A	#N/A	Signaling molecules and interaction	#N/A	#N/A	#N/A	#N/A	#N/A	#N/A	#N/A	#N/A	#N/A	#N/A
K04374	Ssa#S30293721	0.0871283	0.691498	up	1.65436	ATF4, CREB2	cyclic AMP-dependent transcription factor ATF-4	Signal transduction	#N/A	#N/A	#N/A	#N/A	Nervous system	#N/A	#N/A	#N/A	#N/A	Endocrine system	#N/A	#N/A	#N/A
K04449	Ssa#S31985678	0.117357	0.736782	down	-1.80932	JUND	transcription factor jun-D	Signal transduction	#N/A	#N/A	#N/A	#N/A	#N/A	#N/A	#N/A	#N/A	Development	#N/A	#N/A	#N/A	#N/A
K03173	Omy#S15340564	0.268847	0.860846	up	1.47049	TRAF2	TNF receptor-associated factor 2	Signal transduction	#N/A	#N/A	#N/A	#N/A	#N/A	#N/A	#N/A	#N/A	Development	#N/A	#N/A	#N/A	#N/A
K04421	Omy#CA351772	0.209427	0.826139	down	-2.66139	MAP3K3, MEKK3	mitogen-activated protein kinase kinase kinase 3 [EC:2.7.11.25]	Signal transduction	#N/A	#N/A	#N/A	#N/A	#N/A	#N/A	#N/A	#N/A	#N/A	Endocrine system	#N/A	#N/A	#N/A
K04490	Omy#CX030113	0.0531955	0.608299	down	-2.06742	TCF7L1	transcription factor 7-like 1	Signal transduction	#N/A	#N/A	#N/A	#N/A	#N/A	#N/A	#N/A	#N/A	#N/A	#N/A	#N/A	#N/A	#N/A
K04451	Ssa#STIR00015_3	0.0545938	0.615104	down	-2.38366	TP53, P53	tumor protein p53	Signal transduction	#N/A	#N/A	#N/A	#N/A	#N/A	#N/A	#N/A	#N/A	#N/A	#N/A	#N/A	#N/A	#N/A
K04459	Ssa#CB499685	0.0608459	0.63468	down	-2.57966	DUSP, MKP	dual specificity MAP kinase phosphatase [EC:3.1.3.16 3.1.3.48]	Signal transduction	#N/A	#N/A	#N/A	#N/A	#N/A	#N/A	#N/A	#N/A	#N/A	#N/A	#N/A	#N/A	#N/A
K04865	Omy#CA376881	0.0698871	0.661044	up	2.08613	CACNB4	voltage-dependent calcium channel beta-4	Signal transduction	#N/A	#N/A	#N/A	#N/A	#N/A	#N/A	#N/A	#N/A	#N/A	#N/A	#N/A	#N/A	#N/A
K08960	Omy#S22907063	0.0998867	0.711981	down	-1.92778	CSNK1E	casein kinase 1, epsilon [EC:2.7.11.1]	Signal transduction	#N/A	#N/A	#N/A	#N/A	#N/A	#N/A	#N/A	#N/A	#N/A	#N/A	#N/A	#N/A	#N/A
K04354	Omy#BX912568	0.106899	0.721266	down	-2.11044	PPP2R2	serine/threonine-protein phosphatase 2A regulatory subunit B	Signal transduction	#N/A	#N/A	#N/A	#N/A	#N/A	#N/A	#N/A	#N/A	#N/A	#N/A	#N/A	#N/A	#N/A
K05399	Ssa#S18837018	0.111977	0.729513	up	1.74425	NA	NA	Signal transduction	#N/A	#N/A	#N/A	#N/A	#N/A	#N/A	#N/A	#N/A	#N/A	#N/A	#N/A	#N/A	#N/A
K00182	Ssa#DW553411_S	0.12325	0.745116	up	2.08953	WNT2	wingless-type MMTV integration site family, member 2	Signal transduction	#N/A	#N/A	#N/A	#N/A	#N/A	#N/A	#N/A	#N/A	#N/A	#N/A	#N/A	#N/A	#N/A
K16065	Omy#S18156641	0.132408	0.754607	down	-2.06829	PIAS4	E3 SUMO-protein ligase PIAS4 [EC:6.3.2.-]	Signal transduction	#N/A	#N/A	#N/A	#N/A	#N/A	#N/A	#N/A	#N/A	#N/A	#N/A	#N/A	#N/A	#N/A
K11987	Ssa#S22839336	0.135468	0.75885	down	-2.16689	PTGS2, COX2	prostaglandin-endoperoxide synthase 2 [EC:1.14.99.1]	Signal transduction	#N/A	#N/A	#N/A	#N/A	#N/A	#N/A	#N/A	#N/A	#N/A	#N/A	#N/A	#N/A	#N/A
K02308	Ssa#BM414041	0.145243	0.768856	up	2.56429	DAXX	death-associated protein 6	Signal transduction	#N/A	#N/A	#N/A	#N/A	#N/A	#N/A	#N/A	#N/A	#N/A	#N/A	#N/A	#N/A	#N/A
K02376	Ssa#TC109750_S	0.148729	0.773832	down	-1.99148	FZD6	frizzled 6	Signal transduction	#N/A	#N/A	#N/A	#N/A	#N/A	#N/A	#N/A	#N/A	#N/A	#N/A	#N/A	#N/A	#N/A
K06092	Omy#CR365761	0.148733	0.773832	up	1.85858	INADL, PATJ	InaD-like protein	Signal transduction	#N/A	#N/A	#N/A	#N/A	#N/A	#N/A	#N/A	#N/A	#N/A	#N/A	#N/A	#N/A	#N/A
K04504	Ssa#S32218194	0.148805	0.773832	down	-1.83632	NR1C2, PPARD	peroxisome proliferator-activated receptor delta	Signal transduction	#N/A	#N/A	#N/A	#N/A	#N/A	#N/A	#N/A	#N/A	#N/A	#N/A	#N/A	#N/A	#N/A
K08110	Ssa#CA040710	0.155762	0.778952	up	1.76341	GPC4	glypican 4 (K-glypican)	Signal transduction	#N/A	#N/A	#N/A	#N/A	#N/A	#N/A	#N/A	#N/A	#N/A	#N/A	#N/A	#N/A	#N/A
K06685	Ssa#KSS2822	0.279967	0.866054	down	-1.56557	MOB1, Mats	MOB kinase activator 1	Signal transduction	#N/A	#N/A	#N/A	#N/A	#N/A	#N/A	#N/A	#N/A	#N/A	#N/A	#N/A	#N/A	#N/A
K02165	Omy#CA356162	0.285087	0.867461	down	-2.02752	DKK	dickkopf	Signal transduction	#N/A	#N/A	#N/A	#N/A	#N/A	#N/A	#N/A	#N/A	#N/A	#N/A	#N/A	#N/A	#N/A
K04367	Omy#S41649374	0.318039	0.87738	down	-1.90072	MOS	proto-oncogene serine/threonine-protein kinase mos [EC:2.7.11.1]	Signal transduction	#N/A	#N/A	#N/A	#N/A	#N/A	#N/A	#N/A	#N/A	#N/A	#N/A	#N/A	#N/A	#N/A
K04423	Ssa#DW582361	0.334829	0.887758	down	-1.9722	MAP3K12, MUK	mitogen-activated protein kinase kinase kinase 12 [EC:2.7.11.25]	Signal transduction	#N/A	#N/A	#N/A	#N/A	#N/A	#N/A	#N/A	#N/A	#N/A	#N/A	#N/A	#N/A	#N/A
K04861	Ssa#TC111093	0.381084	0.89744	up	1.4468	CACNA2D4	voltage-dependent calcium channel alpha-2/delta-4	Signal transduction	#N/A	#N/A	#N/A	#N/A	#N/A	#N/A	#N/A	#N/A	#N/A	#N/A	#N/A	#N/A	#N/A
K01384	Omy#S15332185	0.423183	0.907178	up	1.55728	WNT11	wingless-type MMTV integration site family, member 11	Signal transduction	#N/A	#N/A	#N/A	#N/A	#N/A	#N/A	#N/A	#N/A	#N/A	#N/A	#N/A	#N/A	#N/A
K04496	Ssa#DY714224	0.423954	0.907473	down	-1.57653	CTBP	C-terminal binding protein	Signal transduction	#N/A	#N/A	#N/A	#N/A	#N/A	#N/A	#N/A	#N/A	#N/A	#N/A	#N/A	#N/A	#N/A
K16823	Ssa#DW556384	0.468418	0.916771	down	-1.44964	TP53BP2, ASPP2	apoptosis-stimulating of p53 protein 2	Signal transduction	#N/A	#N/A	#N/A	#N/A	#N/A	#N/A	#N/A	#N/A	#N/A	#N/A	#N/A	#N/A	#N/A
K00444	Omy#TC157410	0.74346	0.964989	down	-1.13537	WNT5	wingless-type MMTV integration site family, member 5	Signal transduction	#N/A	#N/A	#N/A	#N/A	#N/A	#N/A	#N/A	#N/A	#N/A	#N/A	#N/A	#N/A	#N/A
K02432	Omy#S18536291	0.80975	0.976248	down	-1.11651	FZD1_7, fz	frizzled 1/7	Signal transduction	#N/A	#N/A	#N/A	#N/A	#N/A	#N/A	#N/A	#N/A	#N/A	#N/A	#N/A	#N/A	#N/A
K04407	Omy#CA374570	0.850353	0.981507	down	-1.08674	MAP4K4, HGK	mitogen-activated protein kinase kinase kinase kinase 4 [EC:2.7.11.1]	Signal transduction	#N/A	#N/A	#N/A	#N/A	#N/A	#N/A	#N/A	#N/A	#N/A	#N/A	#N/A	#N/A	#N/A
K16684	Omy#CU063901	0.875236	0.985356	up	1.10187	NF2	merlin	Signal transduction	#N/A	#N/A	#N/A	#N/A	#N/A	#N/A	#N/A	#N/A	#N/A	#N/A	#N/A	#N/A	#N/A
K16820	Omy#S22912071	0.880038	0.98614	down	-1.09608	WWTR1, TAZ	WW domain-containing transcription regulator protein 1	Signal transduction	#N/A	#N/A	#N/A	#N/A	#N/A	#N/A	#N/A	#N/A	#N/A	#N/A	#N/A	#N/A	#N/A
K08041	Ssa#DY710471	0.845498	0.980884	down	-1.10488	ADCY1	adenylate cyclase 1 [EC:4.6.1.1]	#N/A	Immune system	Cell communication	#N/A	Digestive system	Nervous system	Circulatory system	#N/A	#N/A	#N/A	Endocrine system	#N/A	#N/A	#N/A
K02649	Ssa#DY716055	0.122819	0.745116	down	-1.90004	PIK3R	phosphoinositide-3-kinase, regulatory subunit	#N/A	Immune system	Cell communication	#N/A	#N/A	#N/A	#N/A	#N/A	#N/A	Development	#N/A	#N/A	#N/A	#N/A
K05132	Omy#gi185132695	0.230215	0.837833	down	-1.90547	IFNGR1, CD119	interferon gamma receptor 1	#N/A	Immune system	#N/A	Signaling molecules and interaction	#N/A	#N/A	#N/A	#N/A	#N/A	Development	#N/A	#N/A	#N/A	#N/A
K06459	Ssa#S35494290	0.0936193	0.701897	up	2.11676	CD8B	CD8B antigen, beta polypeptide	#N/A	Immune system	#N/A	Signaling molecules and interaction	#N/A	#N/A	#N/A	#N/A	#N/A	#N/A	#N/A	#N/A	#N/A	#N/A
K06478	Ssa#STIR11743	0.284995	0.867461	up	1.56955	PTPRC, CD45	receptor-type tyrosine-protein phosphatase C [EC:3.1.3.48]	#N/A	Immune system	#N/A	Signaling molecules and interaction	#N/A	#N/A	#N/A	#N/A	#N/A	#N/A	#N/A	#N/A	#N/A	#N/A
K04182	Ssa#S18887515	0.294045	0.871052	up	1.39512	CCR7	C-C chemokine receptor type 7	#N/A	Immune system	#N/A	Signaling molecules and interaction	#N/A	#N/A	#N/A	#N/A	#N/A	#N/A	#N/A	#N/A	#N/A	#N/A
K04179	Ssa#S30244259	0.320296	0.879377	up	1.64962	CCR4	C-C chemokine receptor type 4	#N/A	Immune system	#N/A	Signaling molecules and interaction	#N/A	#N/A	#N/A	#N/A	#N/A	#N/A	#N/A	#N/A	#N/A	#N/A
K12671	Ssa#STIR04406	0.620331	0.944293	up	1.46626	CXCL10, IP10	C-X-C motif chemokine 10	#N/A	Immune system	#N/A	Signaling molecules and interaction	#N/A	#N/A	#N/A	#N/A	#N/A	#N/A	#N/A	#N/A	#N/A	#N/A
K06470	Ssa#STIR03150	0.801734	0.975119	up	1.15018	CD28	CD28 antigen	#N/A	Immune system	#N/A	Signaling molecules and interaction	#N/A	#N/A	#N/A	#N/A	#N/A	#N/A	#N/A	#N/A	#N/A	#N/A
K05506	Ssa#S35475340	0.866035	0.984476	up	1.1103	CXCL5_6, SCYB5_6	C-X-C motif chemokine 5/6	#N/A	Immune system	#N/A	Signaling molecules and interaction	#N/A	#N/A	#N/A	#N/A	#N/A	#N/A	#N/A	#N/A	#N/A	#N/A
K07361	Ssa#S30258747	0.102184	0.713653	up	1.98187	LCP2	lymphocyte cytosolic protein 2	#N/A	Immune system	#N/A	#N/A	#N/A	#N/A	#N/A	#N/A	#N/A	Development	#N/A	#N/A	#N/A	#N/A
K04692	Ssa#STIR00065_3	0.0969099	0.706325	down	-2.61018	STAT3	signal transducer and activator of transcription 3	#N/A	Immune system	#N/A	#N/A	#N/A	#N/A	#N/A	#N/A	#N/A	#N/A	#N/A	#N/A	#N/A	#N/A
K07983	Ssa#STIR04848	0.151324	0.774873	up	2.67979	FCER1G	Fc receptor, IgE, high affinity I, gamma polypeptide	#N/A	Immune system	#N/A	#N/A	#N/A	#N/A	#N/A	#N/A	#N/A	#N/A	#N/A	#N/A	#N/A	#N/A
K06450	Ssa#S38478139	0.166359	0.788202	up	2.0552	CD3D	T-cell surface glycoprotein CD3 delta chain	#N/A	Immune system	#N/A	#N/A	#N/A	#N/A	#N/A	#N/A	#N/A	#N/A	#N/A	#N/A	#N/A	#N/A
K07366	Ssa#EG833298	0.335437	0.887758	down	-1.93926	GRAP2, GADS	GRB2-related adaptor protein 2	#N/A	Immune system	#N/A	#N/A	#N/A	#N/A	#N/A	#N/A	#N/A	#N/A	#N/A	#N/A	#N/A	#N/A
K11224	Ssa#STIR00066_3	0.593094	0.940935	down	-1.23519	STAT5B	signal transducer and activator of transcription 5B	#N/A	Immune system	#N/A	#N/A	#N/A	#N/A	#N/A	#N/A	#N/A	#N/A	#N/A	#N/A	#N/A	#N/A
K04447	Ssa#DY728848	0.877329	0.985959	down	-1.06312	JAK2	Janus kinase 2 [EC:2.7.10.2]	#N/A	Immune system	#N/A	#N/A	#N/A	#N/A	#N/A	#N/A	#N/A	#N/A	#N/A	#N/A	#N/A	#N/A
K05637	Ssa#DY705656	0.0563819	0.620403	down	-2.06237	LAMA1_2	laminin, alpha 1/2	#N/A	#N/A	Cell communication	Signaling molecules and interaction	#N/A	#N/A	#N/A	#N/A	#N/A	#N/A	#N/A	#N/A	#N/A	#N/A
K06487	Ssa#TC93878	0.166724	0.788521	down	-2.87835	ITGAV	integrin alpha V	#N/A	#N/A	Cell communication	Signaling molecules and interaction	#N/A	#N/A	#N/A	#N/A	#N/A	#N/A	#N/A	#N/A	#N/A	#N/A
K05450	Omy#CX259345	0.197311	0.816517	down	-2.36513	PDGFC_D	platelet derived growth factor C/D	#N/A	#N/A	Cell communication	Signaling molecules and interaction	#N/A	#N/A	#N/A	#N/A	#N/A	#N/A	#N/A	#N/A	#N/A	#N/A
K06590	Ssa#TC67465	0.201177	0.819992	down	-2.13706	ITGB7	integrin beta 7	#N/A	#N/A	Cell communication	Signaling molecules and interaction	#N/A	#N/A	#N/A	#N/A	#N/A	#N/A	#N/A	#N/A	#N/A	#N/A
K04157	Ssa#TC112823	0.237603	0.841523	down	-1.82297	HTR2	5-hydroxytryptamine receptor 2	#N/A	#N/A	Cell communication	Signaling molecules and interaction	#N/A	#N/A	#N/A	#N/A	#N/A	#N/A	#N/A	#N/A	#N/A	#N/A
K06584	Ssa#S31979515	0.24092	0.844106	up	1.68682	ITGA8	integrin alpha 8	#N/A	#N/A	Cell communication	Signaling molecules and interaction	#N/A	#N/A	#N/A	#N/A	#N/A	#N/A	#N/A	#N/A	#N/A	#N/A
K06241	Omy#CX252341	0.262913	0.858939	down	-1.9741	LAMA4	laminin, alpha 4	#N/A	#N/A	Cell communication	Signaling molecules and interaction	#N/A	#N/A	#N/A	#N/A	#N/A	#N/A	#N/A	#N/A	#N/A	#N/A
K05449	Ssa#DW563176	0.268943	0.860846	down	-1.87265	VEGFC_D	vascular endothelial growth factor C/D	#N/A	#N/A	Cell communication	Signaling molecules and interaction	#N/A	#N/A	#N/A	#N/A	#N/A	#N/A	#N/A	#N/A	#N/A	#N/A
K04960	Ssa#TC108404	0.0648431	0.648338	down	-2.04091	ITPR3	inositol 1,4,5-triphosphate receptor type 3	#N/A	#N/A	Cell communication	#N/A	Digestive system	Nervous system	Circulatory system	#N/A	#N/A	#N/A	Endocrine system	#N/A	#N/A	#N/A
K04632	Omy#S43896554	0.624053	0.944719	up	1.2611	GNAS	guanine nucleotide-binding protein G(s) subunit alpha	#N/A	#N/A	Cell communication	#N/A	Digestive system	Nervous system	Circulatory system	#N/A	#N/A	#N/A	Endocrine system	#N/A	#N/A	#N/A
K07376	Ssa#DY716866	0.0961861	0.704707	up	1.7164	PRKG	protein kinase, cGMP-dependent [EC:2.7.11.12]	#N/A	#N/A	Cell communication	#N/A	Digestive system	Nervous system	#N/A	#N/A	#N/A	#N/A	#N/A	#N/A	#N/A	#N/A
K12329	Ssa#STIR17684	0.653243	0.948549	down	-1.20654	PPP1R12B, MYPT2	protein phosphatase 1 regulatory subunit 12B	#N/A	#N/A	Cell communication	#N/A	#N/A	Nervous system	Circulatory system	#N/A	#N/A	#N/A	#N/A	#N/A	#N/A	#N/A
K06272	Ssa#S31981775	0.119254	0.738665	up	1.46904	ILK	integrin-linked kinase [EC:2.7.11.1]	#N/A	#N/A	Cell communication	#N/A	#N/A	#N/A	#N/A	#N/A	#N/A	#N/A	#N/A	#N/A	#N/A	#N/A
K04142	Omy#S15340838	0.292598	0.870594	up	1.80114	ADRB2	adrenergic receptor beta-2	#N/A	#N/A	#N/A	Signaling molecules and interaction	Digestive system	#N/A	#N/A	#N/A	#N/A	#N/A	#N/A	#N/A	#N/A	#N/A
K04588	Ssa#CK885244	0.524515	0.926648	down	-1.38209	SCTR	secretin receptor	#N/A	#N/A	#N/A	Signaling molecules and interaction	Digestive system	#N/A	#N/A	#N/A	#N/A	#N/A	#N/A	#N/A	#N/A	#N/A
K05226	Ssa#S30295465	0.543029	0.931046	up	1.22885	CCK	cholecystokinin	#N/A	#N/A	#N/A	Signaling molecules and interaction	Digestive system	#N/A	#N/A	#N/A	#N/A	#N/A	#N/A	#N/A	#N/A	#N/A
K05198	Ssa#DY726383	0.0756523	0.672725	down	-1.74743	GRIA2	glutamate receptor 2	#N/A	#N/A	#N/A	Signaling molecules and interaction	#N/A	Nervous system	#N/A	#N/A	#N/A	#N/A	#N/A	#N/A	#N/A	#N/A
K05205	Ssa#CB514695	0.312403	0.877256	up	1.64015	GRIK5	glutamate receptor, ionotropic kainate 5	#N/A	#N/A	#N/A	Signaling molecules and interaction	#N/A	Nervous system	#N/A	#N/A	#N/A	#N/A	#N/A	#N/A	#N/A	#N/A
K05199	Ssa#S35470028	0.573031	0.937964	down	-1.27822	GRIA3	glutamate receptor 3	#N/A	#N/A	#N/A	Signaling molecules and interaction	#N/A	Nervous system	#N/A	#N/A	#N/A	#N/A	#N/A	#N/A	#N/A	#N/A
K05208	Omy#S16575458	0.736113	0.963321	up	1.11864	GRIN1	glutamate receptor ionotropic, NMDA 1	#N/A	#N/A	#N/A	Signaling molecules and interaction	#N/A	Nervous system	#N/A	#N/A	#N/A	#N/A	#N/A	#N/A	#N/A	#N/A
K05203	Ssa#DY702892	0.746716	0.965979	up	1.21327	GRIK3	glutamate receptor, ionotropic kainate 3	#N/A	#N/A	#N/A	Signaling molecules and interaction	#N/A	Nervous system	#N/A	#N/A	#N/A	#N/A	#N/A	#N/A	#N/A	#N/A
K16366	Ssa#DY730850	0.0703439	0.661408	down	-3.29927	EDN1	endothelin-1	#N/A	#N/A	#N/A	Signaling molecules and interaction	#N/A	#N/A	Circulatory system	#N/A	#N/A	#N/A	#N/A	#N/A	#N/A	#N/A
K05242	Ssa#STIR43099_S	0.494863	0.921194	down	-1.39026	AVP	arginine vasopressin	#N/A	#N/A	#N/A	Signaling molecules and interaction	#N/A	#N/A	Circulatory system	#N/A	#N/A	#N/A	#N/A	#N/A	#N/A	#N/A
K05250	Ssa#S18852795	0.962718	0.996791	up	1.02625	FSH	follicle stimulating hormone	#N/A	#N/A	#N/A	Signaling molecules and interaction	#N/A	#N/A	#N/A	#N/A	#N/A	#N/A	Endocrine system	#N/A	#N/A	#N/A
K06752	Ssa#CL104Ctg1	0.0526844	0.608299	up	2.98839	MHC2	major histocompatibility complex, class II	#N/A	#N/A	#N/A	Signaling molecules and interaction	#N/A	#N/A	#N/A	#N/A	#N/A	#N/A	#N/A	#N/A	#N/A	#N/A
K05186	Ssa#DY730015_S	0.0596224	0.632995	down	-2.82023	GABRG	gmma-aminobutyric acid receptor subunit gamma	#N/A	#N/A	#N/A	Signaling molecules and interaction	#N/A	#N/A	#N/A	#N/A	#N/A	#N/A	#N/A	#N/A	#N/A	#N/A
K04296	Ssa#S30263391	0.0599881	0.633709	up	1.80308	LTB4R1	leukotriene B4 receptor 1	#N/A	#N/A	#N/A	Signaling molecules and interaction	#N/A	#N/A	#N/A	#N/A	#N/A	#N/A	#N/A	#N/A	#N/A	#N/A
K05254	Ssa#S45783607	0.0647643	0.648075	up	3.23097	GHRL	ghrelin	#N/A	#N/A	#N/A	Signaling molecules and interaction	#N/A	#N/A	#N/A	#N/A	#N/A	#N/A	#N/A	#N/A	#N/A	#N/A
K05069	Ssa#S48408611	0.0678843	0.656757	up	1.96503	IL2RB	interleukin 2 receptor beta	#N/A	#N/A	#N/A	Signaling molecules and interaction	#N/A	#N/A	#N/A	#N/A	#N/A	#N/A	#N/A	#N/A	#N/A	#N/A
K04275	Ssa#S32007918	0.0803707	0.681272	up	3.86248	LPAR6, P2RY5	lysophosphatidic acid receptor 6	#N/A	#N/A	#N/A	Signaling molecules and interaction	#N/A	#N/A	#N/A	#N/A	#N/A	#N/A	#N/A	#N/A	#N/A	#N/A
K06491	Omy#CA364225	0.0840024	0.685849	up	4.2758	NCAM	neural cell adhesion molecule	#N/A	#N/A	#N/A	Signaling molecules and interaction	#N/A	#N/A	#N/A	#N/A	#N/A	#N/A	#N/A	#N/A	#N/A	#N/A
K04314	Ssa#S25801102	0.137252	0.76031	up	1.94273	PRLHR, GPR10	prolactin releasing hormone receptor	#N/A	#N/A	#N/A	Signaling molecules and interaction	#N/A	#N/A	#N/A	#N/A	#N/A	#N/A	#N/A	#N/A	#N/A	#N/A
K06467	Ssa#S35676559	0.137574	0.76031	up	1.70596	CD22, SIGLEC2	CD22 antigen	#N/A	#N/A	#N/A	Signaling molecules and interaction	#N/A	#N/A	#N/A	#N/A	#N/A	#N/A	#N/A	#N/A	#N/A	#N/A
K04151	Ssa#DW582261	0.145394	0.769253	down	-2.37424	HRH3	histamine receptor H3	#N/A	#N/A	#N/A	Signaling molecules and interaction	#N/A	#N/A	#N/A	#N/A	#N/A	#N/A	#N/A	#N/A	#N/A	#N/A
K04270	Ssa#S30280626	0.163799	0.785384	down	-1.934	P2RY2	purinergic receptor P2Y, G protein-coupled, 2	#N/A	#N/A	#N/A	Signaling molecules and interaction	#N/A	#N/A	#N/A	#N/A	#N/A	#N/A	#N/A	#N/A	#N/A	#N/A
K05232	Ssa#S31988176	0.180088	0.800814	up	1.7828	PYY	peptide YY	#N/A	#N/A	#N/A	Signaling molecules and interaction	#N/A	#N/A	#N/A	#N/A	#N/A	#N/A	#N/A	#N/A	#N/A	#N/A
K05155	Ssa#S30280758	0.181692	0.803333	down	-2.15384	TNFRSF19, TROY	tumor necrosis factor receptor superfamily member 19	#N/A	#N/A	#N/A	Signaling molecules and interaction	#N/A	#N/A	#N/A	#N/A	#N/A	#N/A	#N/A	#N/A	#N/A	#N/A
K04273	Omy#S34425694	0.206595	0.823509	up	1.7445	LPAR6, P2RY5	lysophosphatidic acid receptor 6	#N/A	#N/A	#N/A	Signaling molecules and interaction	#N/A	#N/A	#N/A	#N/A	#N/A	#N/A	#N/A	#N/A	#N/A	#N/A
K05222	Omy#BX872979	0.218689	0.831391	down	-1.65405	TRPV1	transient receptor potential cation channel subfamily V member 1	#N/A	#N/A	#N/A	Signaling molecules and interaction	#N/A	#N/A	#N/A	#N/A	#N/A	#N/A	#N/A	#N/A	#N/A	#N/A
K04217	Omy#S23104420	0.237266	0.841479	down	-2.16551	SSTR1	somatostatin receptor 1	#N/A	#N/A	#N/A	Signaling molecules and interaction	#N/A	#N/A	#N/A	#N/A	#N/A	#N/A	#N/A	#N/A	#N/A	#N/A
K06262	Ssa#CL159Ctg1	0.248502	0.849036	down	-1.92324	GP1BB	platelet glycoprotein Ib beta chain	#N/A	#N/A	#N/A	Signaling molecules and interaction	#N/A	#N/A	#N/A	#N/A	#N/A	#N/A	#N/A	#N/A	#N/A	#N/A
K06089	Omy#TC156988	0.28843	0.868411	up	1.76781	F11R, JAM1	junctional adhesion molecule 1	#N/A	#N/A	#N/A	Signaling molecules and interaction	#N/A	#N/A	#N/A	#N/A	#N/A	#N/A	#N/A	#N/A	#N/A	#N/A
K05135	Ssa#S35585428	0.299362	0.873156	down	-2.02648	IL10RB	interleukin 10 receptor beta	#N/A	#N/A	#N/A	Signaling molecules and interaction	#N/A	#N/A	#N/A	#N/A	#N/A	#N/A	#N/A	#N/A	#N/A	#N/A
K04248	Ssa#S18892261	0.307948	0.875695	up	1.40723	LHCGR	luteinizing hormone/choriogonadotropin receptor	#N/A	#N/A	#N/A	Signaling molecules and interaction	#N/A	#N/A	#N/A	#N/A	#N/A	#N/A	#N/A	#N/A	#N/A	#N/A
K04810	Omy#S15340753	0.349506	0.891113	up	1.70085	CHRNA9	nicotinic acetylcholine receptor alpha-9	#N/A	#N/A	#N/A	Signaling molecules and interaction	#N/A	#N/A	#N/A	#N/A	#N/A	#N/A	#N/A	#N/A	#N/A	#N/A
K01352	Ssa#S18892290	0.382388	0.897609	down	-1.26192	GZMA	granzyme A [EC:3.4.21.78]	#N/A	#N/A	#N/A	Signaling molecules and interaction	#N/A	#N/A	#N/A	#N/A	#N/A	#N/A	#N/A	#N/A	#N/A	#N/A
K06736	Ssa#S30245341	0.384093	0.898113	up	1.24883	CDH2, NCAD	cadherin 2, type 1, N-cadherin	#N/A	#N/A	#N/A	Signaling molecules and interaction	#N/A	#N/A	#N/A	#N/A	#N/A	#N/A	#N/A	#N/A	#N/A	#N/A
K13567	Ssa#S30276711	0.390715	0.899218	down	-1.42685	ACVR1B, ALK4	activin receptor type-1B [EC:2.7.11.30]	#N/A	#N/A	#N/A	Signaling molecules and interaction	#N/A	#N/A	#N/A	#N/A	#N/A	#N/A	#N/A	#N/A	#N/A	#N/A
K06449	Ssa#STIR05183	0.411171	0.902132	down	-1.45398	CD2	CD2 antigen	#N/A	#N/A	#N/A	Signaling molecules and interaction	#N/A	#N/A	#N/A	#N/A	#N/A	#N/A	#N/A	#N/A	#N/A	#N/A
K05092	Ssa#STIR19420	0.417886	0.904636	up	1.54335	FLT3, FLK2	fms-related tyrosine kinase 3 [EC:2.7.10.1]	#N/A	#N/A	#N/A	Signaling molecules and interaction	#N/A	#N/A	#N/A	#N/A	#N/A	#N/A	#N/A	#N/A	#N/A	#N/A
K06567	Ssa#S30266224	0.449044	0.913098	down	-1.46897	CD226, DNAM1	CD226 antigen	#N/A	#N/A	#N/A	Signaling molecules and interaction	#N/A	#N/A	#N/A	#N/A	#N/A	#N/A	#N/A	#N/A	#N/A	#N/A
K04304	Omy#CA376158	0.453829	0.913483	up	1.37957	CXCR7, RDC1	C-X-C chemokine receptor type 7	#N/A	#N/A	#N/A	Signaling molecules and interaction	#N/A	#N/A	#N/A	#N/A	#N/A	#N/A	#N/A	#N/A	#N/A	#N/A
K06787	Omy#TC162927	0.464006	0.915952	up	1.54089	ESAM	endothelial cell adhesion molecule	#N/A	#N/A	#N/A	Signaling molecules and interaction	#N/A	#N/A	#N/A	#N/A	#N/A	#N/A	#N/A	#N/A	#N/A	#N/A
K06081	Omy#S34421784	0.510621	0.923078	down	-1.343	PVRL1	poliovirus receptor-related protein 1	#N/A	#N/A	#N/A	Signaling molecules and interaction	#N/A	#N/A	#N/A	#N/A	#N/A	#N/A	#N/A	#N/A	#N/A	#N/A
K04285	Omy#S15341034	0.522707	0.926552	down	-1.37014	MTNR1A	melatonin receptor type 1A	#N/A	#N/A	#N/A	Signaling molecules and interaction	#N/A	#N/A	#N/A	#N/A	#N/A	#N/A	#N/A	#N/A	#N/A	#N/A
K08374	Ssa#TC105581	0.535196	0.92937	down	-1.34241	KISS1R	KISS1 receptor	#N/A	#N/A	#N/A	Signaling molecules and interaction	#N/A	#N/A	#N/A	#N/A	#N/A	#N/A	#N/A	#N/A	#N/A	#N/A
K04009	Ssa#S35585217	0.562774	0.93531	down	-1.47076	C3AR1	C3a anaphylatoxin chemotactic receptor	#N/A	#N/A	#N/A	Signaling molecules and interaction	#N/A	#N/A	#N/A	#N/A	#N/A	#N/A	#N/A	#N/A	#N/A	#N/A
K13596	Ssa#S35719094	0.578715	0.939101	down	-1.29528	ACVR2B	activin receptor type-2B [EC:2.7.11.30]	#N/A	#N/A	#N/A	Signaling molecules and interaction	#N/A	#N/A	#N/A	#N/A	#N/A	#N/A	#N/A	#N/A	#N/A	#N/A
K04299	Ssa#NP853011	0.654192	0.9488	down	-1.26628	P2RY14	purinergic receptor P2Y, G protein-coupled, 14	#N/A	#N/A	#N/A	Signaling molecules and interaction	#N/A	#N/A	#N/A	#N/A	#N/A	#N/A	#N/A	#N/A	#N/A	#N/A
K04293	Ssa#DW583396	0.749239	0.965996	down	-1.17221	S1PR4, EDG6	sphingosine 1-phosphate receptor 4	#N/A	#N/A	#N/A	Signaling molecules and interaction	#N/A	#N/A	#N/A	#N/A	#N/A	#N/A	#N/A	#N/A	#N/A	#N/A
K05072	Ssa#STIR12016	0.867797	0.984622	down	-1.12068	IL7R	interleukin 7 receptor	#N/A	#N/A	#N/A	Signaling molecules and interaction	#N/A	#N/A	#N/A	#N/A	#N/A	#N/A	#N/A	#N/A	#N/A	#N/A
K12347	Omy#CR373973	0.0792722	0.679	up	1.58594	SLC11A, NRAMP	natural resistance-associated macrophage protein	#N/A	#N/A	#N/A	#N/A	Digestive system	#N/A	#N/A	#N/A	#N/A	#N/A	#N/A	#N/A	#N/A	#N/A
K04963	Ssa#TC100460	0.0862301	0.690082	down	-3.14071	RYR3	ryanodine receptor 3	#N/A	#N/A	#N/A	#N/A	Digestive system	#N/A	#N/A	#N/A	#N/A	#N/A	#N/A	#N/A	#N/A	#N/A
K12040	Ssa#STIR39820	0.0871185	0.691498	up	2.1436	SLC9A3, NHE3	solute carrier family 9 (sodium/hydrogen exchanger), member 3	#N/A	#N/A	#N/A	#N/A	Digestive system	#N/A	#N/A	#N/A	#N/A	#N/A	#N/A	#N/A	#N/A	#N/A
K08779	Ssa#S30268673	0.161651	0.784006	up	2.16368	CPA1	carboxypeptidase A1 [EC:3.4.17.1]	#N/A	#N/A	#N/A	#N/A	Digestive system	#N/A	#N/A	#N/A	#N/A	#N/A	#N/A	#N/A	#N/A	#N/A
K01300	Ssa#CB511042	0.232458	0.839253	down	-1.88908	CPB2	carboxypeptidase B2 [EC:3.4.17.20]	#N/A	#N/A	#N/A	#N/A	Digestive system	#N/A	#N/A	#N/A	#N/A	#N/A	#N/A	#N/A	#N/A	#N/A
K13912	Ssa#S19097807	0.282936	0.867052	down	-1.56025	DMBT1	deleted in malignant brain tumors 1 protein	#N/A	#N/A	#N/A	#N/A	Digestive system	#N/A	#N/A	#N/A	#N/A	#N/A	#N/A	#N/A	#N/A	#N/A
K01298	Ssa#S18888864	0.398615	0.900681	up	1.67197	CPA2	carboxypeptidase A2 [EC:3.4.17.15]	#N/A	#N/A	#N/A	#N/A	Digestive system	#N/A	#N/A	#N/A	#N/A	#N/A	#N/A	#N/A	#N/A	#N/A
K12336	Omy#S18155593	0.151079	0.774873	up	1.83873	NPPC	natriuretic peptide C	#N/A	#N/A	#N/A	#N/A	#N/A	#N/A	Circulatory system	#N/A	#N/A	#N/A	#N/A	#N/A	#N/A	#N/A
K12882	Ssa#S30270763	0.11405	0.732197	up	3.51777	NCBP1, CBP80	nuclear cap-binding protein subunit 1	#N/A	#N/A	#N/A	#N/A	#N/A	#N/A	#N/A	Translation	#N/A	#N/A	#N/A	#N/A	#N/A	#N/A
K03680	Ssa#CB516338	0.223092	0.832884	up	1.73525	EIF2B4	translation initiation factor eIF-2B subunit delta	#N/A	#N/A	#N/A	#N/A	#N/A	#N/A	#N/A	Translation	#N/A	#N/A	#N/A	#N/A	#N/A	#N/A
K02913	Ssa#STIR42497	0.237966	0.841523	down	-1.89734	RP-L33, MRPL33, rpmG	large subunit ribosomal protein L33	#N/A	#N/A	#N/A	#N/A	#N/A	#N/A	#N/A	Translation	#N/A	#N/A	#N/A	#N/A	#N/A	#N/A
K14327	Omy#BX862139	0.24324	0.846675	up	1.65562	UPF2, RENT2	regulator of nonsense transcripts 2	#N/A	#N/A	#N/A	#N/A	#N/A	#N/A	#N/A	Translation	#N/A	#N/A	#N/A	#N/A	#N/A	#N/A
K02877	Omy#CX256681	0.361366	0.893911	up	1.46712	RP-L15e, RPL15	large subunit ribosomal protein L15e	#N/A	#N/A	#N/A	#N/A	#N/A	#N/A	#N/A	Translation	#N/A	#N/A	#N/A	#N/A	#N/A	#N/A
K14322	Ssa#TC106696	0.411564	0.902464	down	-1.59359	PAIP1	polyadenylate-binding protein-interacting protein 1	#N/A	#N/A	#N/A	#N/A	#N/A	#N/A	#N/A	Translation	#N/A	#N/A	#N/A	#N/A	#N/A	#N/A
K14326	Omy#S15327906	0.529189	0.927974	up	1.49145	UPF1, RENT1	regulator of nonsense transcripts 1 [EC:3.6.4.-]	#N/A	#N/A	#N/A	#N/A	#N/A	#N/A	#N/A	Translation	#N/A	#N/A	#N/A	#N/A	#N/A	#N/A
K03240	Ssa#S48392052	0.605278	0.942401	up	1.24746	EIF2B5	translation initiation factor eIF-2B subunit epsilon	#N/A	#N/A	#N/A	#N/A	#N/A	#N/A	#N/A	Translation	#N/A	#N/A	#N/A	#N/A	#N/A	#N/A
K02939	Omy#S18536396	0.618959	0.943848	up	1.26327	RP-L9, MRPL9, rplI	large subunit ribosomal protein L9	#N/A	#N/A	#N/A	#N/A	#N/A	#N/A	#N/A	Translation	#N/A	#N/A	#N/A	#N/A	#N/A	#N/A
K01803	Ssa#EL697648	0.201044	0.819834	up	1.90817	TPI, tpiA	triosephosphate isomerase (TIM) [EC:5.3.1.1]	#N/A	#N/A	#N/A	#N/A	#N/A	#N/A	#N/A	#N/A	Carbohydrate metabolism	#N/A	#N/A	#N/A	Energy metabolism	#N/A
K01189	Ssa#S30239539	0.0935738	0.701897	up	2.50959	GLA	alpha-galactosidase [EC:3.2.1.22]	#N/A	#N/A	#N/A	#N/A	#N/A	#N/A	#N/A	#N/A	Carbohydrate metabolism	#N/A	#N/A	#N/A	#N/A	Lipid metabolism
K01103	Ssa#DW578078	0.137577	0.76031	up	2.74902	PFKFB	6-phosphofructo-2-kinase / fructose-2,6-bisphosphatase [EC:2.7.1.105 3.1.3.46]	#N/A	#N/A	#N/A	#N/A	#N/A	#N/A	#N/A	#N/A	Carbohydrate metabolism	#N/A	#N/A	#N/A	#N/A	#N/A
K14381	Ssa#S31978932	0.0978882	0.708643	up	1.56231	SQSTM1	sequestosome 1	#N/A	#N/A	#N/A	#N/A	#N/A	#N/A	#N/A	#N/A	#N/A	Development	#N/A	#N/A	#N/A	#N/A
K09438	Ssa#S30294471	0.782968	0.971965	up	1.08807	SPI1	transcription factor PU.1	#N/A	#N/A	#N/A	#N/A	#N/A	#N/A	#N/A	#N/A	#N/A	Development	#N/A	#N/A	#N/A	#N/A
K08523	Ssa#S31993707	0.514011	0.923334	up	1.31081	HBEGF	heparin-binding EGF-like growth factor	#N/A	#N/A	#N/A	#N/A	#N/A	#N/A	#N/A	#N/A	#N/A	#N/A	Endocrine system	#N/A	#N/A	#N/A
K00741	Ssa#DY718964	0.456082	0.913483	up	1.51695	B3GNT1, B3GNT2	N-acetyllactosaminide beta-1,3-N-acetylglucosaminyltransferase [EC:2.4.1.149]	#N/A	#N/A	#N/A	#N/A	#N/A	#N/A	#N/A	#N/A	#N/A	#N/A	#N/A	Glycan biosynthesis and metabolism	#N/A	#N/A
K03494	Omy#S15253103	0.940942	0.993936	down	-1.04705	SIAT4C	beta-galactoside alpha-2,3-sialyltransferase (sialyltransferase 4C) [EC:2.4.99.4]	#N/A	#N/A	#N/A	#N/A	#N/A	#N/A	#N/A	#N/A	#N/A	#N/A	#N/A	Glycan biosynthesis and metabolism	#N/A	#N/A
K14454	Omy#CU067139	0.0513681	0.605628	up	2.46236	GOT1	aspartate aminotransferase, cytoplasmic [EC:2.6.1.1]	#N/A	#N/A	#N/A	#N/A	#N/A	#N/A	#N/A	#N/A	#N/A	#N/A	#N/A	#N/A	Energy metabolism	#N/A
K01783	Ssa#TC100897	0.415667	0.904395	up	1.54207	rpe, RPE	ribulose-phosphate 3-epimerase [EC:5.1.3.1]	#N/A	#N/A	#N/A	#N/A	#N/A	#N/A	#N/A	#N/A	#N/A	#N/A	#N/A	#N/A	Energy metabolism	#N/A
K12357	Ssa#DW562536	0.053122	0.608299	down	-1.78957	NEU2_3_4	sialidase-2/3/4 [EC:3.2.1.18]	#N/A	#N/A	#N/A	#N/A	#N/A	#N/A	#N/A	#N/A	#N/A	#N/A	#N/A	#N/A	#N/A	Lipid metabolism
K04628	Ssa#CA042007	0.196107	0.815577	up	1.72633	CGT, UGT8	2-hydroxyacylsphingosine 1-beta-galactosyltransferase [EC:2.4.1.45]	#N/A	#N/A	#N/A	#N/A	#N/A	#N/A	#N/A	#N/A	#N/A	#N/A	#N/A	#N/A	#N/A	Lipid metabolism
K12353	Ssa#DV107316	0.38045	0.897099	up	1.29551	SMPD4	sphingomyelin phosphodiesterase 4 [EC:3.1.4.12]	#N/A	#N/A	#N/A	#N/A	#N/A	#N/A	#N/A	#N/A	#N/A	#N/A	#N/A	#N/A	#N/A	Lipid metabolism
K12354	Ssa#CK991083	0.740102	0.964126	up	1.22361	ENPP7	ectonucleotide pyrophosphatase/phosphodiesterase family member 7 [EC:3.1.4.12]	#N/A	#N/A	#N/A	#N/A	#N/A	#N/A	#N/A	#N/A	#N/A	#N/A	#N/A	#N/A	#N/A	Lipid metabolism
K04711	Ssa#S30280810	0.993998	0.999092	up	1.00499	YDC1	dihydroceramidase [EC:3.5.1.-]	#N/A	#N/A	#N/A	#N/A	#N/A	#N/A	#N/A	#N/A	#N/A	#N/A	#N/A	#N/A	#N/A	Lipid metabolism
K05211	Ssa#S31980177	0.0550138	0.616966	up	2.11269	GRIN2C	glutamate receptor ionotropic, NMDA 2C	#N/A	#N/A	#N/A	#N/A	#N/A	#N/A	#N/A	#N/A	#N/A	#N/A	#N/A	#N/A	#N/A	#N/A
K05513	Ssa#STIR03463	0.0605201	0.634198	down	-1.51675	CCL28	C-C motif chemokine 28	#N/A	#N/A	#N/A	#N/A	#N/A	#N/A	#N/A	#N/A	#N/A	#N/A	#N/A	#N/A	#N/A	#N/A
K06273	Ssa#KSS1732	0.304805	0.874947	up	1.74994	ZYX	zyxin	#N/A	#N/A	#N/A	#N/A	#N/A	#N/A	#N/A	#N/A	#N/A	#N/A	#N/A	#N/A	#N/A	#N/A
K17333	Ssa#STIR11541	0.530887	0.92827	up	1.24315	NFATC3, NFAT4	nuclear factor of activated T-cells, cytoplasmic 3	#N/A	#N/A	#N/A	#N/A	#N/A	#N/A	#N/A	#N/A	#N/A	#N/A	#N/A	#N/A	#N/A	#N/A
K01538	Ssa#TC67991	0.653526	0.948549	up	1.20015	FXYD2, ATP1G1	sodium/potassium-transporting ATPase subunit gamma (FXYD domain-containing ion transport regulator 2)	#N/A	#N/A	#N/A	#N/A	#N/A	#N/A	#N/A	#N/A	#N/A	#N/A	#N/A	#N/A	#N/A	#N/A
K06474	Ssa#S35575627	0.801599	0.975119	up	1.1398	CD34	CD34 antigen	#N/A	#N/A	#N/A	#N/A	#N/A	#N/A	#N/A	#N/A	#N/A	#N/A	#N/A	#N/A	#N/A	#N/A

## Sheet: Table S4
Name	Functional group	p-value_-log10	fold change_log2
CCL3	Signal transduction	4.68949	-1.69713
PARD3	Signal transduction	1.80052	-1.59789
CCL19	Signal transduction	1.31235	1.80008
NFKBIA	Signal transduction	1.4577	-1.02526
MAP2K4	Signal transduction	1.39961	1.28403
PDGFRA	Signal transduction	3.57736	0.793015
PPP1C	Signal transduction	2.77819	-1.16232
CTNNB1	Signal transduction	1.42789	1.56228
BIRC2_3	Signal transduction	1.31785	0.743258
CDHE	Signal transduction	1.65601	1.04036
TNFSF14	Signal transduction	1.52612	-1.96234
TNFRSF3	Signal transduction	1.42125	1.69566
CAMK2	Signal transduction	1.57835	-1.10902
CREBBP	Signal transduction	2.25795	1.40597
DLG2_3	Signal transduction	3.77825	1.16566
APC	Signal transduction	2.70533	-0.824248
SKP1	Signal transduction	2.6481	0.907929
BAMBI	Signal transduction	1.90788	0.868848
SMAD4	Signal transduction	1.82358	0.83846
NR4A1	Signal transduction	1.71722	0.83775
NTRK2	Signal transduction	1.56957	1.57804
ADCY2	Immune system	1.30511	0.910631
PIK3C	Immune system	4.36501	-1.00774
FYN	Immune system	1.75979	-2.04439
PAK7	Immune system	2.77314	-0.802257
VAV	Immune system	1.74405	-1.2293
IFNA	Immune system	2.07513	-2.06155
CCLX	Immune system	1.38755	-1.10325
CXCL9	Immune system	6.46941	-1.32502
PRF1	Immune system	3.88233	1.72064
PREX1	Immune system	1.59034	1.10144
COL1AS	Cell communication	1.92122	-1.6824
ITPR2	Cell communication	2.82232	-1.95116
PPP1R12A	Cell communication	1.51358	0.756612
TUBA	Cell communication	2.37504	1.8464
TLN	Cell communication	1.35322	-0.896327
TNFRSF11B	Signaling molecules and interaction	1.46255	-2.05724
AGRN	Signaling molecules and interaction	1.42587	-1.66771
TRPC1	Digestive system	1.48024	0.94898
SLC26A6	Digestive system	2.42601	1.71638
SLC12A2	Digestive system	1.84629	-1.91777
RAB8A	Digestive system	1.69776	0.672782
TPCN2	Digestive system	1.54379	-0.796988
CLCN2	Digestive system	1.412	0.66816
CALCA	Circulatory system	3.66121	-3.65166
EIF5	Translation	4.68654	1.06308
RPL7	Translation	3.41584	0.907654
RPL6	Translation	2.69988	1.33336
RPL22	Translation	1.93558	0.732919
EIF3E	Translation	1.41947	1.43919
PFK	Carbohydrate metabolism	8.52381	1.89623
MGAM	Carbohydrate metabolism	2.73274	0.815982
GALT	Carbohydrate metabolism	2.70965	0.803756
B3GNT4	Glycan biosynthesis and metabolism	2.45865	1.70291
FUT9	Glycan biosynthesis and metabolism	2.02497	0.967897
B3GALT1	Glycan biosynthesis and metabolism	1.57557	0.812376
SIAT6	Glycan biosynthesis and metabolism	1.53321	-1.15418
ALT	Energy metabolism	2.70467	3.09386
